# Supplementary material for: Prospect of acromegaly therapy: molecular mechanism of clinical drugs octreotide and paltusotine
Source: Nat Commun. 2023 Feb 21;14:962. doi: 10.1038/s41467-023-36673-z (PMC9944328; doi:10.1038/s41467-023-36673-z)
Supplement: Supplementary file 4 — Source Data [file 41467_2023_36673_MOESM4_ESM.xlsx]

## Sheet: Supple table2 octreotide GI
Supplementary table2. summary of octreotide induced cAMP inhibition assays of SSTR2.
I284A																								Best-fit values	WT-1	I284A-1		Best-fit values	WT-2	I284A-2		Best-fit values	WT-3	I284A-3
	Concentration	SSTR2-WT-1			I284A-1			Concentration	SSTR2-WT-2			I284A-2			Concentration	SSTR2-WT-3			I284A-3					Bottom	6.42	8.872		Bottom	-0.5171	-11.95		Bottom	5.269	-6.083
	1e-05	91.0117	101.914	107.074	83.8262	125.405	95.2815	1e-05	92.0479	108.638	99.3138	104.248	112.352	118.161	1e-05	98.6924	100.007	101.301	53.4682	76.9548	70.472			Top	108.8	116.3		Top	110.6	124.6		Top	100.5	69.5
	1e-06	112.63	108.872	100.747	104.811	122.19	121.276	1e-06	100	98.7486	92.0883	109.813	122.021	113.674	1e-06	104.551	99.2824	95.0697	76.9729	71.3593	75.8864			LogEC50	-9.503	-8.868		LogEC50	-9.845	-9.363		LogEC50	-9.656	-8.813
	1e-07	120.918	126.055	99.6732	135.702	118.453	126.188	1e-07	104.844	134.876	142.263	136.42	126.577	122.091	1e-07	109.167	102.388	93.2169	61.3272	78.8924	75.4518			EC50	3.137e-10	1.356e-09		EC50	1.431e-10	4.332e-10		EC50	2.21e-10	1.539e-09
	1e-08	115.058	105.253	105.159	112.791	111.632	101.841	1e-08	116.631	125.067	118.044	143.133	131.968	140.524	1e-08	99.272	107.646	93.9622	53.1241	25.6536	70.2366			Span	102.3	107.4		Span	111.1	136.5		Span	95.18	75.58
	1e-09	86.3891	87.4864	81.463	41.0564	56.8687	48.2527	1e-09	75.1346	106.66	94.3084	104.318	57.6079	88.1103	1e-09	77.422	85.5679	77.6704	33.9654	16.4364	42.0236			Std. Error				Std. Error				Std. Error
	1e-10	0.007782	33.5564	51.8833	41.1543	30.3191	9.12183	1e-10	8.85361	86.2756	44.739	-32.0211	44.7044	15.9062	1e-10	41.7127	25.0483	40.5948	-7.41242	18.211	-49.1161			Bottom	5.984	5.797		Bottom	10.67	9.424		Bottom	4.542	6.517
	1e-11	32.0623	-11.3152	34.1634	4.5038	41.4644	-12.2875	1e-11	5.90689	-28.3638	42.0748	-37.3425	24.8448	-42.0379	1e-11	6.63469	31.1655	7.84571	0.863164	-33.3255	20.2211			Top	4.167	5.083		Top	6.458	6.98		Top	2.959	5.814
	1e-12	2.31907	2.57587	-4.89494	-0.5385	2.85567	-2.31717	1e-12	35.4144	-8.86706	-26.5474	27.5577	-1.55352	-26.0041	1e-12	-18.1755	26.6526	-8.47713	11.4566	-7.05027	-4.40636			LogEC50	0.1672	0.1654		LogEC50	0.2414	0.2015		LogEC50	0.1298	0.269
																								Span	6.972	7.446		Span	12.04	11.24		Span	5.198	8.421
S285A																								Best-fit values	WT-1	S285A-1		Best-fit values	WT-2	S285A-2		Best-fit values	WT-3	S285A-3
	Concentration	SSTR2-WT-1			S285A-1			Concentration	SSTR2-WT-2			S285A-2			Concentration	SSTR2-WT-3			S285A-3					Bottom	-1.909	7.122		Bottom	5.269	7.037		Bottom	0.3403	-3.857
	1e-05	85.981	106.465	107.554	39.4745	62.6893	72.5347	1e-05	98.6924	100.007	101.301	31.0545	49.3175	57.0628	1e-06	100.538	99.5326	99.929	76.3717	77.6874	78.5496			Top	106.4	97.13		Top	100.5	76.48		Top	101.3	88.94
	1e-06	101.792	102.945	113.539	110.294	114.881	117.901	1e-06	104.551	99.2824	95.0697	86.7678	90.3764	92.7528	1e-07	103.58	105.139	103.12	106.05	94.0891	96.3567			LogEC50	-10.18	-9.176		LogEC50	-9.656	-9.15		LogEC50	-9.653	-9.167
	1e-07	116.868	114.691	109.026	104.7	101.064	118.573	1e-07	109.167	102.388	93.2169	82.3671	79.5066	93.2809	1e-08	100.91	101.97	98.1875	86.5187	85.9057	82.6612			EC50	6.541e-11	6.671e-10		EC50	2.21e-10	7.074e-10		EC50	2.223e-10	6.804e-10
	1e-08	111.426	97.9836	120.516	97.9871	98.1549	120.027	1e-08	99.272	107.646	93.9622	77.0862	77.2182	94.425	1e-09	77.2229	81.1938	76.8364	52.9179	45.6914	47.969			Span	108.3	90.01		Span	95.18	69.44		Span	101	92.79
	1e-09	94.5268	85.2448	100.928	50.1589	50.8862	65.0388	1e-09	77.422	85.5679	77.6704	39.4599	40.032	51.1659	1e-10	34.9022	36.1582	34.709	10.7152	16.0927	10.0424			Std. Error				Std. Error				Std. Error
	1e-10	75.4828	57.1429	63.0001	-19.3177	22.413	64.3675	1e-10	41.7127	25.0483	40.5948	-15.1972	17.6323	50.6378	1e-11	-0.62343	10.8832	-5.69428	-1.66957	-5.74133	-10.446			Bottom	5.401	12.88		Bottom	4.542	9.021		Bottom	1.636	2.343
	1e-11	13.1975	22.5435	-0.40542	33.0415	11.7286	-2.87155	1e-11	6.63469	31.1655	7.84571	25.9937	9.22687	-2.25904	1e-12	8.40847	4.55641	-5.34995	-3.64814	-8.4276	-9.10041			Top	2.844	10.25		Top	2.959	6.116		Top	1.542	2.643
	1e-12	19.3748	-15.4166	-3.95818	-72.572	78.0727	-5.5007	1e-12	-18.1755	26.6526	-8.47713			-4.32744	1e-13	2.38638	-2.93219	0.545812	-0.40369	-2.47695	2.88063			LogEC50	0.1158	0.4187		LogEC50	0.1298	0.3334		LogEC50	0.05363	0.08827
P286A																								Best-fit values	WT-1	P286A-1		Best-fit values	WT-2	P286A-2		Best-fit values	WT-3	P286A-3
	Concentration	SSTR2-WT-1			P286A-1			Concentration	SSTR2-WT-2			P286A-2			Concentration	SSTR2-WT-3			P286A-3					Bottom	0.4925	-1.561		Bottom	4.88	-0.685		Bottom	0.3403	-0.6493
	1e-05	102.591	102.297	95.1121	110.111	105.611	96.0243	1e-05	106.016	97.9462	96.0374	100.09	107.352	95.715	1e-06	100.538	99.5326	99.929	88.4652	85.4887	87.0781			Top	108.9	108.9		Top	107.2	106.5		Top	101.3	91.83
	1e-06	96.6129	100.547	109.452	110.65	109.005	100.295	1e-06	94.7048	101.62	105.77	103.594	106.878	95.1449	1e-07	103.58	105.139	103.12	99.8273	95.2656	94.8145			LogEC50	-9.942	-9.311		LogEC50	-10.01	-9.269		LogEC50	-9.653	-9.076
	1e-07	111.127	106.72	119.58	108.104	107.103	105.041	1e-07	112.031	108.992	108.864	116.891	110.524	104.305	1e-08	100.91	101.97	98.1875	86.7071	82.3858	83.4693			EC50	1.142e-10	4.889e-10		EC50	9.818e-11	5.388e-10		EC50	2.223e-10	8.395e-10
	1e-08	114.411	119.39	119.336	116.519	108.501	106.657	1e-08	114.846	111.904	118.755	111.037	102.848	101.765	1e-09	77.2229	81.1938	76.8364	48.3081	51.1243	45.7363			Span	108.4	110.5		Span	102.3	107.2		Span	101	92.48
	1e-09	98.5946	97.4628	107.276	78.3419	77.341	82.513	1e-09	99.9991	101.29	103.85	71.7318	75.556	72.5586	1e-10	34.9022	36.1582	34.709	15.8493	15.0482	6.91982			Std. Error				Std. Error				Std. Error
	1e-10	40.4254	50.1389	55.6983	-3.89413	7.99808	6.25707	1e-10	43.6294	55.473	58.2489	14.268	1.18329	2.74859	1e-11	-0.62343	10.8832	-5.69428	-8.63291	1.09756	2.8514			Bottom	5.718	4.321		Bottom	6.18	3.875		Bottom	1.636	2.183
	1e-11	-2.645	-7.74429	45.2966	-2.65217	14.8487	12.878	1e-11	1.09801	6.53633	60.0026	10.9376	5.02701	6.84504	1e-12	8.40847	4.55641	-5.34995	-12.7604	-4.42537	12.1181			Top	3.337	3.271		Top	3.516	2.982		Top	1.542	2.533
	1e-12	-8.77658	-0.22802	9.0046	-23.55	14.2022	9.3478	1e-12	2.14522	5.85758	-8.00281	-23.9087	15.849	8.05967	1e-13	2.38638	-2.93219	0.545812	-12.0731	-0.27685	12.35			LogEC50	0.1281	0.1144		LogEC50	0.1441	0.1058		LogEC50	0.05363	0.08259
W188A																								Best-fit values	WT-1	W188A-1		Best-fit values	WT-2	W188A-2		Best-fit values	WT-3	W188A-3
	Concentration	SSTR2-WT-1			W188A-1			Concentration	SSTR2-WT-2			W188A-2			Concentration	SSTR2-WT-3			W188A-3					Bottom	5.966	-1.717		Bottom	4.88	1.331		Bottom	0.3403	3.856
	1e-05	102.591	102.297	95.1121	94.9613	94.8825	98.7756	1e-05	106.016	97.9462	96.0374	108.221	108.387	100.394	1e-06	100.538	99.5326	99.929	85.3244	80.2495	87.7592			Top	120.5	104.7		Top	107.2	109.9		Top	101.3	92.61
	1e-06	96.6129	100.547	109.452	101.234	101.155	97.9764	1e-06	94.7048	101.62	105.77	103.837	107.615	107.42	1e-07	103.58	105.139	103.12	100.049	97.3154	94.2607			LogEC50	-10.06	-9.896		LogEC50	-10.01	-10.14		LogEC50	-9.653	-9.118
	1e-07	111.127	106.72	119.58	112.949	114.257	116.812	1e-07	112.031	108.992	108.864	117.633	115.151	118.051	1e-08	100.91	101.97	98.1875	90.6234	87.9347	89.5517			EC50	8.669e-11	1.269e-10		EC50	9.818e-11	7.223e-11		EC50	2.223e-10	7.616e-10
	1e-08	114.411	119.39	119.336	113.621	108.469	108.99	1e-08	114.846	111.904	118.755	110.165	121.993	116.67	1e-09	77.2229	81.1938	76.8364	55.6627	55.5282	54.5386			Span	114.6	106.4		Span	102.3	108.6		Span	101	88.75
	1e-09	98.5946	97.4628	107.276	84.9773	88.047	88.4405	1e-09	99.9991	101.29	103.85	94.4451	95.1994	95.3977	1e-10	34.9022	36.1582	34.709	13.6589	15.9892	0.618654			Std. Error				Std. Error				Std. Error
	1e-10	40.4254	50.1389	55.6983	39.2777	40.0285	63.1023	1e-10	43.6294	55.473	58.2489	66.9222	65.1409	62.0069	1e-11	-0.62343	10.8832	-5.69428	-1.64062	0.211612	-1.99164			Bottom	5.121	4.195		Bottom	6.18	3.609		Bottom	1.636	2.57
	1e-11	-2.645	-7.74429	45.2966	-7.41478	10.4824	9.76797	1e-11	1.09801	6.53633	60.0026	22.4435	12.4677	19.2316	1e-12	8.40847	4.55641	-5.34995	10.3167	18.3007	21.8969			Top	2.698	2.491		Top	3.516	1.94		Top	1.542	2.944
	1e-12	-8.77658	-0.22802	9.0046	-4.42384	-7.42083	11.8447	1e-12	2.14522	5.85758	-8.00281	-6.23032	-6.70485	12.9352	1e-13	2.38638	-2.93219	0.545812	4.47621	3.7779	-8.25411			LogEC50	0.1152	0.09721		LogEC50	0.1441	0.07754		LogEC50	0.05363	0.1012
T287A																								Best-fit values	WT-1	T287A-1		Best-fit values	WT-2	T287A-2		Best-fit values	WT-3	T287A-3
	Concentration	SSTR2-WT-1			T287A-1			Concentration	SSTR2-WT-2			T287A-2			Concentration	SSTR2-WT-3			T287A-3					Bottom	5.269	2.841		Bottom	-7.526	-10.83		Bottom	0.3403	2.734
	1e-05	98.6924	100.007	101.301	96.0637	73.1477	73.2638	1e-05	88.163	87.6774	124.16	101.688	90.6198	94.0487	1e-06	100.538	99.5326	99.929	90.5023	90.3885	92.3721			Top	100.5	89.83		Top	112.6	108		Top	101.3	97.68
	1e-06	104.551	99.2824	95.0697	97.7307	89.8916	79.8685	1e-06	97.2193	110.304	84.5919	105.572	104.4	115.078	1e-07	103.58	105.139	103.12	102.13	99.3195	103.348			LogEC50	-9.656	-9.206		LogEC50	-9.409	-9.285		LogEC50	-9.653	-9.182
	1e-07	109.167	102.388	93.2169	86.9796	98.2899	101.001	1e-07	137.93	122.703	128.759	124.844	123.78	123.39	1e-08	100.91	101.97	98.1875	93.959	94.0052	94.9708			EC50	2.21e-10	6.229e-10		EC50	3.899e-10	5.192e-10		EC50	2.223e-10	6.582e-10
	1e-08	99.272	107.646	93.9622	89.6911	92.2866	85.8823	1e-08	120.474	112.789	119.903	94.7432	91.1841	103.315	1e-09	77.2229	81.1938	76.8364	58.7824	63.3802	56.6542			Span	95.18	86.99		Span	120.1	118.8		Span	101	94.95
	1e-09	77.422	85.5679	77.6704	48.8917	64.1796	52.4051	1e-09	106.019	74.85	63.5368	64.1435	58.6964	84.131	1e-10	34.9022	36.1582	34.709	7.45685	18.473	18.3653			Std. Error				Std. Error				Std. Error
	1e-10	41.7127	25.0483	40.5948	28.2336	15.9104	-0.37982	1e-10	14.7415	-3.91391	24.3977	4.9408	20.4359	-0.26766	1e-11	-0.62343	10.8832	-5.69428	2.37627	3.74175	0.684792			Bottom	4.542	4.008		Bottom	7.804	6.457		Bottom	1.636	1.727
	1e-11	6.63469	31.1655	7.84571	26.7459	-4.31522	0.611938	1e-11	-32.4541	9.05628	-3.05685	15.6615	-25.8976	-49.0101	1e-12	8.40847	4.55641	-5.34995	17.8979	3.29889	2.48698			Top	2.959	3.158		Top	5.668	4.938		Top	1.542	1.94
	1e-12	-18.1755	26.6526	-8.47709	3.86154	-0.27432	-3.58722	1e-12	-2.59975	26.2832	-23.6835	6.50333	-18.6492	12.1458	1e-13	2.38638	-2.93219	0.545812	-0.55152	3.48649	-2.93497			LogEC50	0.1298	0.1348		LogEC50	0.1889	0.159		LogEC50	0.05363	0.06362
T194A																								Best-fit values	WT-1	T194A-1		Best-fit values	WT-2	T194A-2		Best-fit values	WT-3	T194A-3
	Concentration	SSTR2-WT-1			T194A-1			Concentration	SSTR2-WT-2			T194A-2			Concentration	SSTR2-WT-3			T194A-3					Bottom	5.269	7.78		Bottom	2.714	6.447		Bottom	9.705	4.244
	1e-05	98.6924	100.007	101.301	82.9829	90.8959	90.9257	1e-06	97.934	102.474	99.5919	94.7006	93.1441	90.2383	1e-06	99.7761	100.84	99.3836	95.3399	94.9311	91.9825			Top	100.5	84.79		Top	103.8	94.26		Top	105	95.49
	1e-06	104.551	99.2824	95.0697	82.0607	66.0263	66.4428	1e-07	105.475	109.486	107.103	79.8164	67.3172	74.4309	1e-07	111.675	108.782	105.217	79.9265	72.6956	78.1305			LogEC50	-9.656	-7.026		LogEC50	-9.233	-7.558		LogEC50	-9.123	-7.626
	1e-07	109.167	102.388	93.2169	36.7243	57.5183	64.9554	1e-08	100.365	100.008	96.591	24.7892	32.8439	34.9271	1e-08	103.208	99.3304	98.479	36.7555	29.0688	30.0674			EC50	2.21e-10	9.424e-08		EC50	5.848e-10	2.769e-08		EC50	7.533e-10	2.368e-08
	1e-08	99.272	107.646	93.9622	25.4497	13.9668	-14.7998	1e-09	68.7862	62.9625	59.706	10.0648	13.7992	2.82691	1e-09	65.2817	62.661	55.105	7.56375	14.2049	2.32989			Span	95.18	77.01		Span	101.1	87.81		Span	95.34	91.25
	1e-09	77.422	85.5679	77.6704	-22.7128	-21.9691	-32.2025	1e-10	26.3331	24.3958	19.2675	11.1656	5.80967	16.6873	1e-10	33.3681	28.1467	19.1074	7.12145	11.4707	11.6517			Std. Error				Std. Error				Std. Error
	1e-10	41.7127	25.0483	40.5948	-5.90498		127.695	1e-11	2.53942	-13.4221	-7.94311	9.53812	-1.49335	6.89861	1e-11	20.125	-6.31444	10.8197	5.62032	-2.19362	1.4855			Bottom	4.542	12.45		Bottom	2.419	1.475		Bottom	2.63	1.308
	1e-11	6.63469	31.1655	7.84571	-28.9302	-24.6167	-19.5595	1e-12	13.5389	8.43436	14.258	6.31863	10.0767	13.6217	1e-12	25.699	16.8193	11.8573	-0.223383	8.6561	7.69108			Top	2.959	20.77		Top	2.672	3.27		Top	3.009	2.771
	1e-12	-18.1755	26.6526	-8.47713	6.41075	127.695	-6.41078	1e-13	7.67966	-3.27827	-4.40139	4.64971	0.708208	-5.35792	1e-13	0.689533	0.130812	-0.820345	5.44608	2.55774	-8.00382			LogEC50	0.1298	0.6519		LogEC50	0.08382	0.0834		LogEC50	0.09641	0.06899
I195A																								Best-fit values	WT-1	I195A-1		Best-fit values	WT-2	I195A-2		Best-fit values	WT-3	I195A-3
	Concentration	SSTR2-WT-1			I195A-1			Concentration	SSTR2-WT-2			I195A-2			Concentration	SSTR2-WT-3			I195A-3					Bottom	-0.7512	1.138		Bottom	1.981	-0.2331		Bottom	3.78	2.536
	1e-06	101.65	97.0976	101.253	108.809	104.057	106.265	1e-06	100.672	93.5948	105.733	102.247	99.0373	98.079	1e-05	103.727	92.3246	103.949	84.2875	108.981	109.177			Top	96	99.51		Top	101.1	94.69		Top	107.6	107
	1e-07	97.0365	89.6979	93.5719	89.7878	83.574	78.8373	1e-07	95.3262	97.6834	107.871	88.8985	82.6004	78.5281	1e-06	105.432	108.974	106.667	115.887	112.926	113.454			LogEC50	-9.229	-8.167		LogEC50	-9.682	-8.189		LogEC50	-9.63	-8.29
	1e-08	94.4274	91.3233	85.7079	61.2849	62.8516	59.8512	1e-08	97.896	96.8207	103.145	36.7008	73.8769	54.6246	1e-07	114.082	113.398	109.471	101.536	104.592	100.132			EC50	5.902e-10	6.804e-09		EC50	2.078e-10	6.472e-09		EC50	2.344e-10	5.131e-09
	1e-09	69.3444	41.5423	53.1764	-6.25956	22.4046	29.8222	1e-09	91.5293	93.0845	76.214	21.8316	17.2398	23.1539	1e-08	111.236	111.579	112.664	72.5505	73.7955	55.2614			Span	96.76	98.37		Span	99.15	94.92		Span	103.8	104.4
	1e-10	11.5221	5.47284	47.8909	20.629	-27.3057	-5.85456	1e-10	28.4152	9.49739	53.2745	-5.70698	-50.2903	-17.8294	1e-09	87.8834	81.5888	78.9419	14.5689	46.7398	19.1945			Std. Error				Std. Error				Std. Error
	1e-11	8.45469	20.8159	24.641	7.91835	21.8216	14.5203	1e-11	26.5502	2.32271	21.6901	5.18138	21.344	-9.50198	1e-10	38.8348	35.9316	36.9279	-0.71627	4.22836	-0.45649			Bottom	6.486	3.667		Bottom	3.95	3.771		Bottom	4.161	3.406
	1e-12	17.4858	-35.9492	-51.4695	-1.6784	-19.1986	2.78644	1e-12	-9.54194	9.36981	-9.78494	-10.4465	-38.9053	-30.5992	1e-11	-3.80738	31.468	6.80474	-10.0764	19.4531	2.89718			Top	7.173	6.032		Top	3.684	5.414		Top	2.741	3.689
	1e-13	20.9687	-29.6372	8.66855	0.010277	0.733397	-0.74367	1e-13	-6.90535	-5.72678	12.6321	-10.5943	-0.32146	10.9158	1e-12	18.7075	-9.83514	-8.87237	-3.37084	1.08477	2.28606			LogEC50	0.2348	0.1548		LogEC50	0.1305	0.1472		LogEC50	0.1101	0.1145
Y50A																								Best-fit values	WT-1	Y50A-1		Best-fit values	WT-2	Y50A-2		Best-fit values	WT-3	Y50A-3
	Concentration	SSTR2-WT-1			Y50A-1			Concentration	SSTR2-WT-2			Y50A-2			Concentration	SSTR2-WT-3			Y50A-3					Bottom	9.705	9.945		Bottom	3.115	-3.529		Bottom	9.705	9.945
	1e-06	99.7761	100.84	99.3836	100.673	103.177	101.692	1e-06	101.688	101.65	100	99.2468	100.907	100.956	1e-06	99.7761	100.84	99.3836	100.673	103.177	101.692			Top	105	106.2		Top	105.4	103.6		Top	105	106.2
	1e-07	111.675	108.782	105.217	105.429	108.782	106.987	1e-07	111.19	110.684	106.316	99.3559	102.556	101.938	1e-07	111.675	108.782	105.217	105.429	108.783	106.987			LogEC50	-9.123	-9.897		LogEC50	-10.3	-10.54		LogEC50	-9.123	-9.897
	1e-08	103.208	99.3304	98.479	112.835	108.05	104.92	1e-08	110.178	108.483	108.263	104.714	110.908	104.12	1e-08	103.208	99.3304	98.479	112.835	108.05	104.92			EC50	7.533e-10	1.268e-10		EC50	5.006e-11	2.881e-11		EC50	7.533e-10	1.268e-10
	1e-09	65.2817	62.661	55.105	97.5044	93.7774	93.36	1e-09	106.558	94.2014	88.0176	101.901	103.562	99.9741	1e-09	65.2817	62.661	55.105	97.5044	93.7774	93.36			Span	95.34	96.25		Span	102.3	107.2		Span	95.34	96.25
	1e-10	33.3681	28.1467	19.1074	62.8111	52.9111	44.6758	1e-10	73.2074	70.1045	71.4909	82.8464	83.0767	79.5494	1e-10	33.3681	28.1467	19.1074	62.8111	52.9111	44.6758			Std. Error				Std. Error				Std. Error
	1e-11	20.1251	-6.31444	10.8197	14.7868	12.8019	6.92509	1e-11	16.8054	18.4669	26.2571	18.2024	16.5782	31.9604	1e-11	20.125	-6.31444	10.8197	14.7868	12.8019	6.92508			Bottom	2.63	3.174		Bottom	2.322	2.249		Bottom	2.63	3.174
	1e-12	25.699	16.8193	11.8573	28.7874	23.7258	23.3861	1e-12	5.4062	1.5331	17.8727	8.26282	-6.19813	-9.04668	1e-12	25.699	16.8193	11.8573	28.7874	23.7258	23.3861			Top	3.009	2.758		Top	1.765	1.541		Top	3.009	2.758
	1e-13	0.689533	0.130812	-0.82034	3.98908	7.20655	-11.1956	1e-13	1.48909	3.97579	-5.46488	4.45667	-6.30722	1.85055	1e-13	0.689533	0.130812	-0.820345	3.98908	7.20655	-11.1956			LogEC50	0.09641	0.1002		LogEC50	0.06639	0.05945		LogEC50	0.09641	0.1002
L99A																								Best-fit values	WT-1	L99A-1		Best-fit values	WT-2	L99A-2		Best-fit values	WT-3	L99A-3
	Concentration	SSTR2-WT-1			L99A-1			Concentration	WT-2			L99A-2			Concentration	SSTR2-WT-3			L99A-3					Bottom	-6.301	-0.05878		Bottom	-1.909	3.887		Bottom	3.964	6.223
	1e-05	105.973	96.0487	97.9787	88.782	85.0996	42.8111	1e-05	85.981	106.465	107.554	74.1796	70.2082	46.1707	1e-06	100.622	98.6833	100.695	101.662	103.147	102.823			Top	108.2	83.27		Top	106.4	89.82		Top	103.3	104
	1e-06	105.286	109.384	101.201	89.3262	90.4891	74.984	1e-06	101.792	102.945	113.539	96.336	97.5901	80.8683	1e-07	103.633	103.125	104.209	103.479	104.75	104.757			LogEC50	-9.225	-8.764		LogEC50	-10.18	-8.724		LogEC50	-10.2	-9.836
	1e-07	113.643	118.033	117.759	72.1415	106.899	97.3371	1e-07	116.868	114.691	109.026	77.8027	115.287	104.976	1e-08	106.114	107.382	105.935	104.273	104.653	100.819			EC50	5.958e-10	1.722e-09		EC50	6.541e-11	1.886e-09		EC50	6.341e-11	1.458e-10
	1e-08	99.3073	106.821	108.535	92.1688	95.2052	85.5791	1e-08	111.426	97.9836	120.516	99.4016	102.676	92.2949	1e-09	97.4318	97.5547	95.3144	91.4381	93.5244	91.749			Span	114.5	83.33		Span	108.3	85.94		Span	99.34	97.82
	1e-09	72.3051	51.1782	67.2063	33.3143	-3.70396	19.3597	1e-09	94.5268	85.2448	100.928	35.9286	-3.99465	20.879	1e-10	62.6918	62.5857	66.1111	44.7255	42.7774	50.4661			Std. Error				Std. Error				Std. Error
	1e-10	15.6705	19.2118	3.95129	60.3189	12.6409	-20.4365	1e-10	75.4828	57.1429	63.0001	65.0523	13.6329	-22.0402	1e-11	15.3643	16.3308	25.8176	20.7888	5.86729	4.78963			Bottom	3.68	12.94		Bottom	5.401	11.42		Bottom	2.15	2.264
	1e-11	-1.63676	-21.5384	-14.5094	-96.605	5.72825	72.8521	1e-11	13.1975	22.5435	-0.40542	-104.186*	6.17776	78.5691*	1e-12	0.843638	16.5152	8.45873	26.3291	7.09003	11.7461			Top	2.878	11.73		Top	2.844	9.147		Top	1.698	2.005
	1e-12	-0.1332	-12.4853	12.6184	-13.7176	45.4599	-31.7423	1e-12	19.3748	-15.4166	-3.95818	-14.7941	49.0273	-34.2332	1e-13	4.44726	8.88893	-13.3362	-4.00441	7.24201	-3.2376			LogEC50	0.09404	0.4932		LogEC50	0.1158	0.3832		LogEC50	0.06331	0.07163
Q102A																								Best-fit values	WT-1	Q102A-1		Best-fit values	WT-2	Q102A-2		Best-fit values	WT-3	Q102A-3
	Concentration	SSTR2-WT-1			Q102A-1			Concentration	SSTR2-WT-2			Q102A-2			Concentration	SSTR2-WT-3			Q102A-3					Bottom	5.108	2.423		Bottom	2.714	0.4721		Bottom	2.714	3.028
	1e-05	69.9123	106.411	123.677	140.0039*	96.2256	107.657	1e-06	97.934	102.474	99.5919	107.952	108.101	111.744	1e-06	97.934	102.474	99.5919	104.705	105.436	107.501			Top	94.27	108.7		Top	103.8	108.9		Top	103.8	105.6
	1e-06	103.143	80.642	85.79	112.299	111.65	103.514	1e-07	105.475	109.486	107.103	94.0161	96.7921	94.8371	1e-07	105.475	109.486	107.103	90.299	94.4826	88.0545			LogEC50	-9.254	-7.926		LogEC50	-9.233	-7.92		LogEC50	-9.233	-7.863
	1e-07	115.232	89.5209	104.907	100.019	104.612	46.30744*	1e-08	100.365	100.008	96.591	47.7025	52.3308	49.6574	1e-08	100.365	100.008	96.591	48.8932	48.3725	43.7878			EC50	5.57e-10	1.187e-08		EC50	5.848e-10	1.201e-08		EC50	5.848e-10	1.371e-08
	1e-08	76.3906	81.9724	80.3818	50.6004	74.2117	29.3352	1e-09	68.7862	62.9625	59.706	9.3267	14.0833	8.24403	1e-09	68.7862	62.9625	59.706	8.20573	5.45852	16.8364			Span	89.16	106.2		Span	101.1	108.4		Span	101.1	102.6
	1e-09	27.1088	63.0869	81.9146	34.0775	-8.20322	-11.6975	1e-10	26.3331	24.3958	19.2675	3.02566	5.99659	2.59978	1e-10	26.3331	24.3958	19.2675	6.43411	6.09295	13.8199			Std. Error				Std. Error				Std. Error
	1e-10	11.6938	52.4149	30.724	22.6462	13.2616	-26.3734	1e-11	2.53942	-13.4221	-7.94311	-0.48917	-2.70582	-17.7195	1e-11	2.53942	-13.4221	-7.94311	-1.69382	-9.83371	0.161601			Bottom	6.874	6.95		Bottom	2.419	1.422		Bottom	2.419	1.386
	1e-11	18.23	-10.6045	1.91844	-27.1721	63.3295	-6.15658	1e-12	13.5389	8.43436	14.258	7.39739	2.1431	3.9544	1e-12	13.5389	8.43436	14.258	6.883	8.60076	7.48152			Top	5.319	9.405		Top	2.672	2.573		Top	2.672	2.573
	1e-12	7.23995	0.00964	-7.24959	-12.8955	23.994	-11.0985	1e-13	7.67966	-3.27827	-4.40139	6.02225	-4.90708	-1.11517	1e-13	7.67966	-3.27827	-4.40139	0.532684	1.11924	-1.65192			LogEC50	0.2256	0.2376		LogEC50	0.08382	0.05581		LogEC50	0.08382	0.05854
V103A																								Best-fit values	WT-1	V103A-1		Best-fit values	WT-2	V103A-2		Best-fit values	WT-3	V103A-3
	Concentration	SSTR2-WT-1			V103A-1			Concentration	SSTR2-WT-2			V103A-2			Concentration	SSTR2-WT-3			V103A-3					Bottom	3.964	3.112		Bottom	3.78	-14.84		Bottom	0.3403	-3.777
	1e-06	100.622	98.6833	100.695	97.5418	100.246	100.29	1e-05	103.727	92.3246	103.949	86.748	90.6776	85.8436	1e-06	100.538	99.5326	99.929	86.8603	84.3497	93.4297			Top	103.3	97.5		Top	107.6	85.83		Top	101.3	89.06
	1e-07	103.633	103.125	104.209	95.5667	92.0702	94.8124	1e-06	105.432	108.974	106.667	62.4459	81.997	98.46	1e-07	103.58	105.139	103.12	81.5514	80.3458	76.7084			LogEC50	-10.2	-8.546		LogEC50	-9.63	-8.054		LogEC50	-9.653	-7.947
	1e-08	106.114	107.382	105.935	78.7298	72.9385	70.4648	1e-07	114.082	113.398	109.471	78.6899	83.8889	82.2069	1e-08	100.91	101.97	98.1875	32.9939	38.0802	46.7902			EC50	6.341e-11	2.845e-09		EC50	2.344e-10	8.836e-09		EC50	2.223e-10	1.131e-08
	1e-09	97.4318	97.5547	95.3144	24.5692	29.1908	35.2185	1e-08	111.236	111.579	112.664	9.62924	57.3645	32.1043	1e-09	77.2229	81.1938	76.8364	0.147279	1.37004	13.4469			Span	99.34	94.39		Span	103.8	100.7		Span	101	92.84
	1e-10	62.6918	62.5857	66.1111	7.87298	8.64643	9.02356	1e-09	87.8834	81.5888	78.9419	11.0831	14.5272	3.53294	1e-10	34.9022	36.1582	34.709	4.66155	1.68514	2.31879			Std. Error				Std. Error				Std. Error
	1e-11	15.3643	16.3308	25.8176	-5.52493	7.49584	6.68404	1e-10	38.8348	35.9316	36.9279	-53.5166	-29.3341	-4.8719	1e-11	-0.62343	10.8832	-5.69428	-16.0603	-6.93581	-15.8205			Bottom	2.15	1.291		Bottom	4.161	6.252		Bottom	1.636	1.796
	1e-12	0.843638	16.5152	8.45873	-2.24577	5.84667	7.78988	1e-11	-3.80738	31.468	6.80474	7.44743	-22.8962	-58.8139	1e-12	8.40847	4.55641	-5.34995	-11.0014	1.20906	-5.07256			Top	1.698	1.814		Top	2.741	7.304		Top	1.542	3.215
	1e-13	4.44726	8.88893	-13.3362	-5.04552	3.05331	1.99222	1e-12	18.7075	-9.83514	-8.87237	-8.10406	-10.9175	19.0216	1e-13	2.38638	-2.93219	0.545812	6.00076	1.7331	-7.73386			LogEC50	0.06331	0.0555		LogEC50	0.1101	0.2176		LogEC50	0.05363	0.08183
D122A																								Best-fit values	WT-1	D122A-1		Best-fit values	WT-2	D122A-2		Best-fit values	WT-3	D122A-3
	Concentration	SSTR2-WT-1			D122A-1			Concentration	SSTR2-WT-2			D122A-2			Concentration	SSTR2-WT-3			D122A-3					Bottom	5.108			Bottom	-6.301			Bottom	-6.301
	1e-05	69.9123	106.411	123.677	70.6029	77.0231	10.841	1e-05	105.973	96.0487	97.9787	-2.3582	8.98251	32.6998	1e-05	105.973	96.0487	97.9787	1.14513	12.2259				Top	94.27			Top	108.2			Top	108.2
	1e-06	103.143	80.642	85.79	33.4523	20.3776	53.2988	1e-06	105.286	109.384	101.201	-2.76399	7.57026	2.52728	1e-06	105.286	109.384	101.201	0.748634	10.846	5.91864			LogEC50	-9.254			LogEC50	-9.225			LogEC50	-9.225
	1e-07	115.232	89.5209	104.907	39.6148	46.0467	33.6046	1e-07	113.643	118.033	117.759	15.7261	15.8382	18.0834	1e-07	113.643	118.033	117.759	18.8149	18.9245				EC50	5.57e-10	ND		EC50	5.958e-10	ND		EC50	5.958e-10	ND
	1e-08	76.3906	81.9724	80.3818	28.0397	31.2849	40.1654	1e-08	99.3073	106.821	108.535	-9.49153	-6.55757	-26.1315	1e-08	99.3073	106.821	108.535	-5.82475	-2.95805				Span	89.16			Span	114.5			Span	114.5
	1e-09	27.1088	63.0869	81.9146	-6.96695	35.362	8.75556	1e-09	72.3051	51.1782	67.2063	-17.4258	-14.1554	-9.39008	1e-09	72.3051	51.1782	67.2063	-13.5772	-10.3818	-5.72557			Std. Error				Std. Error				Std. Error
	1e-10	11.6938	52.4149	30.724	-33.6905	32.6674	53.8611	1e-10	15.6705	19.2118	3.95129	-10.3752	-6.89395	-11.6513	1e-10	15.6705	19.2118	3.95129	-6.68821	-3.28661	-7.935			Bottom	6.874			Bottom	3.68			Bottom	3.68
	1e-11	18.23	-10.6045	1.91844	-13.3989	9.86855	21.1859	1e-11	-1.63677	-21.5383	-14.5095	-7.12888	-8.54914	3.51505	1e-11	-1.63676	-21.5384	-14.5094	-3.51628	-4.90395	6.88377			Top	5.319			Top	2.878			Top	2.878
	1e-12	7.23995	0.00964	-7.24959	8.74384	3.29603	-12.0399	1e-12	-0.13316	-12.4852	12.6184	-5.59916	-1.46119	7.06036	1e-12	-0.1332	-12.4853	12.6184	-2.0216	2.02157				LogEC50	0.2256			LogEC50	0.09404			LogEC50	0.09404
Q126A																								Best-fit values	WT-1	Q126A-1		Best-fit values	WT-2	Q126A-2		Best-fit values	WT-3	Q126A-3
	Concentration	SSTR2-WT-1			Q126A-1			Concentration	SSTR2-WT-2			Q126A-2			Concentration	SSTR2-WT-3			Q126A-3					Bottom	5.269			Bottom	5.269			Bottom	5.108
	1e-05	98.6924	100.007	101.301	28.6924	17.2459	17.5508	1e-05	98.6924	100.007	101.301	65.9653	69.1633	66.2407	1e-05	69.9123	106.411	123.677	46.9604	32.9008	41.4268			Top	100.5			Top	100.5			Top	94.27
	1e-06	104.551	99.2824	95.0697	16.522	15.5566	14.6345	1e-06	104.551	99.2824	95.0697	14.95	21.2745	15.0784	1e-06	103.143	80.642	85.79	28.0322	33.3758	42.0205			LogEC50	-9.656			LogEC50	-9.656			LogEC50	-9.254
	1e-07	109.167	102.388	93.2169	36.0846	4.52169	5.60893	1e-07	109.167	102.388	93.2169	-3.05838	-0.481715	2.32525	1e-07	115.232	89.5209	104.907	-9.61058	-6.9269	39.6219			EC50	2.21e-10	ND		EC50	2.21e-10	ND		EC50	5.57e-10	ND
	1e-08	99.272	107.646	93.9622	9.99598	6.04077	8.57089	1e-08	99.272	107.646	93.9622	-2.18256	-4.1431	-0.461454	1e-08	76.3906	81.9724	80.3818	31.3333	22.8311	34.2782			Span	95.18			Span	95.18			Span	89.16
	1e-09	77.422	85.5679	77.6704	5.27615	14.9953	-3.44712	1e-09	77.422	85.5679	77.6704	-0.709446	-4.59228	0.041665	1e-09	27.1088	63.0869	81.9146	4.14031	27.8659	40.6431			Std. Error				Std. Error				Std. Error
	1e-10	41.7127	25.0483	40.5948	-2.19226	16.4229	-4.75279	1e-10	41.7127	25.0483	40.5948	-2.95222	0.28452	-0.0505116	1e-10	11.6938	52.4149	30.724	38.3156	2.12161	30.4071			Bottom	4.542			Bottom	4.542			Bottom	6.874
	1e-11	6.63469	31.1655	7.84571	0.978	17.1265	-0.76719	1e-11	6.63469	31.1655	7.84571	-3.90852	-1.0596	-1.44429	1e-11	18.23	-10.6045	1.91844	22.6411	13.1651	15.3975			Top	2.959			Top	2.959			Top	5.319
	1e-12	-18.1755	26.6526	-8.47713			0	1e-12	-18.1755	26.6526	-8.47709	-2.52672	-1.04162	3.56835	1e-12	7.23995	0.00964	-7.24959	-10.9405	19.4111	-8.47061			LogEC50	0.1298			LogEC50	0.1298			LogEC50	0.2256
F127A																								Best-fit values	WT-1	F127A-1		Best-fit values	WT-2	F127A-2		Best-fit values	WT-3	F127A-3
	Concentration	SSTR2-WT-1			F127A-1			Concentration	SSTR2-WT-2			F127A-2			Concentration	SSTR2-WT-3			F127A-3					Bottom	3.115	3.745		Bottom	3.78	6.147		Bottom	1.212	2.844
	1e-06	101.688	101.65	100	110.649	111.191	108.938	1e-05	103.727	92.3246	103.949	105.386	103.347	99.4751	1e-05	101.271	99.1567	99.5723	101.577	99.4827	96.7733			Top	105.4	109.1		Top	107.6	110.1		Top	109.2	107
	1e-07	111.19	110.684	106.316	111.263	109.576	113.407	1e-06	105.432	108.974	106.667	109.005	115.538	113.249	1e-06	110.932	110.708	104.324	118.028	109.591	97.4642			LogEC50	-10.3	-9.177		LogEC50	-9.63	-8.668		LogEC50	-9.425	-8.526
	1e-08	110.178	108.483	108.263	101.36	94.2881	102.589	1e-07	114.082	113.398	109.471	114.106	110.969	115.542	1e-07	114.729	112.38	116.703	110.696	109.783	110.978			EC50	5.006e-11	6.655e-10		EC50	2.344e-10	2.147e-09		EC50	3.759e-10	2.98e-09
	1e-09	106.558	94.2014	88.0176	63.7716	58.4587	65.5547	1e-08	111.236	111.579	112.664	92.805	88.396	90.3025	1e-08	109.129	104.263	113.189	82.5446	68.0126	98.0695			Span	102.3	105.4		Span	103.8	104		Span	108	104.1
	1e-10	73.2074	70.1045	71.4909	13.2081	39.267	33.0625	1e-09	87.8834	81.5888	78.9419	36.645	41.9909	43.0471	1e-09	88.1029	77.0782	79.4641	17.4842	36.6118	29.2024			Std. Error				Std. Error				Std. Error
	1e-11	16.8054	18.4669	26.2571	3.05204	3.96766	4.29294	1e-10	38.8348	35.9316	36.9279	-8.73391	24.8195	-4.15629	1e-10	8.77702	23.4563	28.7173	19.5983	23.0576	-16.597			Bottom	2.322	2.316		Bottom	4.161	4.705		Bottom	2.645	3.906
	1e-12	5.4062	1.5331	17.8727	-5.46557	7.1723	2.93157	1e-11	-3.80738	31.468	6.80474	28.1186	41.98	-14.4981	1e-11	5.5806	8.6827	9.12838	-3.79785	21.131	-3.90984			Top	1.765	2.605		Top	2.741	4.41		Top	1.907	3.866
	1e-13	1.48909	3.97579	-5.46488	-1.53807	-1.93564	3.47371	1e-12	18.7075	-9.83514	-8.87237	11.453	1.92413	-13.3772	1e-12	-0.53757	-1.15115	1.68873	-6.7274	-1.64095	8.36835			LogEC50	0.06639	0.07684		LogEC50	0.1101	0.149		LogEC50	0.07102	0.1291
I130A																								Best-fit values	WT-1	I130A-1		Best-fit values	WT-2	I130A-2		Best-fit values	WT-3	I130A-3
	Concentration	SSTR2-WT-1			I130A-1			Concentration	SSTR2-WT-2			I130A-2			Concentration	SSTR2-WT-3			I130A-3					Bottom	21.28	14.54		Bottom	2.714	3.27		Bottom	9.705	1.85
	1e-05	102.461	99.1278	98.411	95.9108	93.3073	90.8639	1e-06	97.934	102.474	99.5919	108.326	106.284	106.744	1e-06	99.7761	100.84	99.3836	103.803	104.238	107.032			Top	94.83	91.02		Top	103.8	107		Top	105	105.4
	1e-06	92.8644	108.743	94.9701	94.7877	94.7251	98.0201	1e-07	105.475	109.486	107.103	89.0574	88.0976	86.8345	1e-07	111.675	108.782	105.217	89.128	87.3054	94.0757			LogEC50	-9.465	-8.728		LogEC50	-9.233	-7.739		LogEC50	-9.123	-7.833
	1e-07	99.3071	98.7156	94.4235	88.8011	87.8984	87.1559	1e-08	100.365	100.008	96.591	42.0205	46.0477	39.1258	1e-08	103.208	99.3304	98.479	52.9893	46.3952	40.304			EC50	3.43e-10	1.873e-09		EC50	5.848e-10	1.825e-08		EC50	7.533e-10	1.47e-08
	1e-08	80.445	82.7748	81.2784	70.2262	70.8805	69.363	1e-09	68.7862	62.9625	59.706	15.2004	4.09378	-2.4596	1e-09	65.2817	62.661	55.105	9.89547	0.236425	-6.71877			Span	73.55	76.49		Span	101.1	103.8		Span	95.34	103.6
	1e-09	77.739	70.0239	68.402	41.9194	48.883	46.3468	1e-10	26.3331	24.3958	19.2675	-3.42706	-4.97038	-2.62468	1e-10	33.3681	28.1467	19.1074	-1.40995	-2.78122	-1.94298			Std. Error				Std. Error				Std. Error
	1e-10	55.239	41.8787	31.5561	33.1111	17.4553	12.9514	1e-11	2.53942	-13.4221	-7.94311	12.0062	3.24918	6.50475	1e-11	20.1251	-6.31444	10.8197	12.9002	5.3518	-3.1466			Bottom	4.645	3.115		Bottom	2.419	1.905		Bottom	2.63	1.998
	1e-11	30.6242	29.5759	37.3357	28.6258	20.3164	12.5894	1e-12	13.5389	8.43436	14.258	-0.33656	21.3698	14.5554	1e-12	25.699	16.8193	11.8573	0.197737	13.2398	18.3251			Top	3.001	2.675		Top	2.672	3.768		Top	3.009	3.763
	1e-12	8.95758	-0.30766		2.59306	-2.59302		1e-13	7.67966	-3.27827	-4.40139	-2.41737	4.07075	-1.65338	1e-13	0.689533	0.130812	-0.82034	-5.51085	5.23144	0.279412			LogEC50	0.1699	0.1243		LogEC50	0.08382	0.08369		LogEC50	0.09641	0.0845
Y205A																								Best-fit values	WT-1	Y205A-1		Best-fit values	WT-2	Y205A-2		Best-fit values	WT-3	Y205A-3
	Concentration	SSTR2-WT-1			Y205A-1			Concentration	SSTR2-WT-2			Y205A-2			Concentration	SSTR2-WT-3		Y205A-3						Bottom	-1.909	-15.61		Bottom	5.269	-21.77		Bottom	-6.461	1.644
	1e-05	85.981	106.465	107.554	97.7594	118.321	58.0091	1e-05	98.6924	100.007	101.301	76.9071	93.0831	45.6356	1e-05	87.6636	112.336	139.969	148.846					Top	106.4	98.43		Top	100.5	77.31		Top	143.2	163
	1e-06	101.792	102.945	113.539	103.462	87.8531	69.7469	1e-06	104.551	99.2824	95.0697	81.3932	69.1138	54.8697	1e-06	147.931	136.317	152.259	148.736					LogEC50	-10.18	-10.22		LogEC50	-9.656	-10.31		LogEC50	-9.429	-9.761
	1e-07	116.868	114.691	109.026	97.3848	102.962	105.501	1e-07	109.167	102.388	93.2169	76.6124	81.0002	82.9977	1e-07	171.822	168.753	175.575	182.399					EC50	6.541e-11	6.063e-11		EC50	2.21e-10	4.875e-11		EC50	3.726e-10	1.732e-10
	1e-08	111.426	97.9836	120.516	122.983	101.838	107.624	1e-08	99.272	107.646	93.9622	96.7506	80.1161	84.6677	1e-08	152.806	161.11	174.611	166.681					Span	108.3	114		Span	95.18	99.08		Span	149.7	161.4
	1e-09	94.5268	85.2448	100.928	98.7168	87.3952	85.3557	1e-09	77.422	85.5679	77.6704	77.6602	68.7536	67.1491	1e-09	116.669	85.1061	145.735	148.467					Std. Error				Std. Error				Std. Error
	1e-10	75.4828	57.1429	63.0001	72.2859	56.0112	65.8343	1e-10	41.7127	25.0483	40.5948	56.8672	44.0639	51.7917	1e-10	32.9322	13.6753	46.2929	62.5163					Bottom	5.401	11.5		Bottom	4.542	10.12		Bottom	13.3	10.43
	1e-11	13.1975	22.5435	-0.40542	-12.5425	-62.5738	17.135	1e-11	6.63469	31.1655	7.84571	-9.86722	-49.2266	13.48	1e-11	-24.2666	9.16203	29.7535	2.10889					Top	2.844	5.956		Top	2.959	4.301		Top	9.577	6.516
	1e-12	19.3748	-15.4166	-3.95818	24.7104	-10.836	-13.8745	1e-12	-18.1755	26.6526	-8.47713		-8.52464	-10.915	1e-12	24.7781	-24.7781	31.3174	-31.3174					LogEC50	0.1158	0.2334		LogEC50	0.1298	0.2116		LogEC50	0.2577	0.1682
F208A																								Best-fit values	WT-1	F208A-1		Best-fit values	WT-2	F208A-2		Best-fit values	WT-3	F208A-3
	Concentration	SSTR2-WT-1			F208A-1			Concentration	SSTR2-WT-2			F208A-2			Concentration	SSTR2-WT-3			F208A-3					Bottom	5.269	10.39		Bottom	15.94	-4.181		Bottom	-1.909	13.21
	1e-05	98.6924	100.007	101.301	74.0678	88.1815	103.764	1e-05	98.4353	98.9315	102.633	65.5241	64.5101	60.7499	1e-05	85.981	106.465	107.554	94.1502	112.091	131.898			Top	100.5	89.25		Top	95.77	54.09		Top	106.4	113.5
	1e-06	104.551	99.2824	95.0697	97.7538	87.9096	86.5771	1e-06	97.709	98.7384	98.4948	40.4869	40.7571	49.2405	1e-06	101.792	102.945	113.539	124.258	111.745	110.051			LogEC50	-9.656	-7.519		LogEC50	-9.34	-7.462		LogEC50	-10.18	-7.519
	1e-07	109.167	102.388	93.2169	75.0468	62.4015	57.9144	1e-07	95.815	96.8326	98.3997	33.6785	42.1715	31.622	1e-07	116.868	114.691	109.026	95.3947	79.3208	73.6172			EC50	2.21e-10	3.029e-08		EC50	4.568e-10	3.455e-08		EC50	6.541e-11	3.029e-08
	1e-08	99.272	107.646	93.9622	26.5324	24.4657	46.4929	1e-08	85.0011	86.9589	85.3666	12.9736	15.9297	14.0289	1e-08	111.426	97.9836	120.516	33.7263	31.0992	59.0988			Span	95.18	78.86		Span	79.83	58.27		Span	108.3	100.2
	1e-09	77.422	85.5679	77.6704	2.71034	49.8378	28.3	1e-09	62.6321	62.7138	69.3195	-10.9797	8.85429	-13.443	1e-09	94.5268	85.2448	100.928	3.44522	63.3506	35.9732			Std. Error				Std. Error				Std. Error
	1e-10	41.7127	25.0483	40.5948	13.2617	17.0961	24.0577	1e-10	45.6343	20.5187	51.6666	9.86823	-11.288	-0.83701	1e-10	75.4828	57.1429	63.0001	16.8574	21.7314	30.5807			Bottom	4.542	4.695		Bottom	4.553	2.763		Bottom	5.401	5.968
	1e-11	6.63469	31.1655	7.84571	25.0911	-4.65932	-23.1785	1e-11	32.1333	40.2511	13.6947	-14.5301	-5.09622	-16.7137	1e-11	13.1975	22.5435	-0.40542	31.8942	-5.92256	-29.463			Top	2.959	6.676		Top	3.405	4.03		Top	2.844	8.486
	1e-12	-18.1755	26.6526	-8.47713	-9.60863	15.4372	-5.82862	1e-12	-3.86607	4.69593	-0.82986	10.523	-10.6777	0.154688	1e-12	19.3748	-15.4166	-3.95818	-12.2138	19.6228	-7.40896			LogEC50	0.1298	0.2433		LogEC50	0.1666	0.196		LogEC50	0.1158	0.2433
P220A																								Best-fit values	WT-1	P220A-1		Best-fit values	WT-2	P220A-2		Best-fit values	WT-3	P220A-3
	Concentration	SSTR2-WT-1			P220A-1			Concentration	SSTR2-WT-2			P220A-2			Concentration	SSTR2-WT-3			P220A-3					Bottom	21.28	19.71		Bottom	2.714	10.44		Bottom	9.705	7.137
	1e-05	102.461	99.1278	98.411	62.5859	65.156	50.8423	1e-06	97.934	102.474	99.5919	112.418	111.937	110.408	1e-06	99.7761	100.84	99.3836	107.733	108.952	110.521			Top	94.83	67.58		Top	103.8	111.6		Top	105	108.4
	1e-06	92.8644	108.743	94.9701	72.4387	64.6168	61.0618	1e-07	105.475	109.486	107.103	108.549	107.658	105.276	1e-07	111.675	108.782	105.217	104.235	104.286	103.675			LogEC50	-9.465	-9.136		LogEC50	-9.233	-8.311		LogEC50	-9.123	-8.347
	1e-07	99.3071	98.7156	94.4235	75.034	72.2662	82.669	1e-08	100.365	100.008	96.591	75.4744	76.826	77.1126	1e-08	103.208	99.3304	98.479	74.4282	76.0816	72.4153			EC50	3.43e-10	7.318e-10		EC50	5.848e-10	4.882e-09		EC50	7.533e-10	4.502e-09
	1e-08	80.445	82.7748	81.2784	64.7462	66.5975	61.9748	1e-09	68.7862	62.9625	59.706	31.1262	28.8025	30.6963	1e-09	65.2817	62.661	55.105	30.9464	32.2401	25.2064			Span	73.55	47.88		Span	101.1	101.1		Span	95.34	101.3
	1e-09	77.739	70.0239	68.402	43.4805	46.3418	54.1134	1e-10	26.3331	24.3958	19.2675	17.3737	8.5629	15.8904	1e-10	33.3681	28.1467	19.1074	18.7892	5.63723	-0.798646			Std. Error				Std. Error				Std. Error
	1e-10	55.239	41.8787	31.5561	30.3206	28.2465	10.561	1e-11	2.53942	-13.4221	-7.94311	16.8469	10.6039	24.8599	1e-11	20.125	-6.31444	10.8197	13.7078	2.13439	19.9708			Bottom	4.645	3.418		Bottom	2.419	1.811		Bottom	2.63	1.84
	1e-11	30.6242	29.5759	37.3357	27.6893	19.4037	20.82	1e-12	13.5389	8.43436	14.258		14.682	8.31891	1e-12	25.699	16.8193	11.8573	14.9314	0.882714	10.5038			Top	3.001	2.332		Top	2.672	2.701		Top	3.009	2.822
	1e-12	8.95758	-0.30766				18.3793	1e-13	7.67966	-3.27827	-4.40139	2.07585	-5.8364	3.76055	1e-13	0.689533	0.130812	-0.820345	-4.93199	-0.639851	5.57184			LogEC50	0.1699	0.1834		LogEC50	0.08382	0.07204		LogEC50	0.09641	0.07585
F265A																								Best-fit values	WT-1	F265A-1		Best-fit values	WT-2	F265A-2		Best-fit values	WT-3	F265A-3
	Concentration	SSTR2-WT-1			F265A-1			Concentration	SSTR2-WT-2			F265A-2			Concentration	SSTR2-WT-3			F265A-3					Bottom	9.705	0.9849		Bottom	21.28	21.57		Bottom	9.705	0.9849
	1e-06	99.7761	100.84	99.3836	105.468	104.333	103.663	1e-05	102.461	99.1278	98.411	97.8432	92.661	88.4945	1e-06	99.7761	100.84	99.3836	105.468	104.333	103.663			Top	105	102.1		Top	94.83	91.04		Top	105	102.1
	1e-07	111.675	108.782	105.217	87.6338	87.3215	78.793	1e-06	92.8644	108.743	94.9701	96.138	95.9672	94.9406	1e-07	111.675	108.782	105.217	87.6337	87.3215	78.793			LogEC50	-9.123	-7.854		LogEC50	-9.465	-8.682		LogEC50	-9.123	-7.854
	1e-08	103.208	99.3304	98.479	47.8921	45.5772	38.6782	1e-07	99.3071	98.7156	94.4235	83.4188	88.4767	89.7385	1e-08	103.208	99.3304	98.479	47.8921	45.5772	38.6781			EC50	7.533e-10	1.399e-08		EC50	3.43e-10	2.078e-09		EC50	7.533e-10	1.399e-08
	1e-09	65.2817	62.661	55.105	19.1538	11.3181	4.73133	1e-08	80.445	82.7748	81.2784	73.5911	70.653	71.6131	1e-09	65.2817	62.661	55.105	19.1538	11.3181	4.73133			Span	95.34	101.1		Span	73.55	69.47		Span	95.34	101.1
	1e-10	33.3681	28.1467	19.1074	4.21353	8.96517	-1.09399	1e-09	77.739	70.0239	68.402	45.851	53.5455	46.3987	1e-10	33.3681	28.1467	19.1074	4.21353	8.96517	-1.09399			Std. Error				Std. Error				Std. Error
	1e-11	20.1251	-6.31444	10.8197	2.83525	5.6908	1.77679	1e-10	55.239	41.8787	31.5561	34.205	22.0092	19.9026	1e-11	20.125	-6.31444	10.8197	2.83525	5.6908	1.77679			Bottom	2.63	1.742		Bottom	4.645	3.705		Bottom	2.63	1.742
	1e-12	25.699	16.8193	11.8573	-3.99524	-4.74149	-10.5287	1e-11	30.6242	29.5759	37.3357	35.9258	30.3001	35.9014	1e-12	25.699	16.8193	11.8573	-3.99524	-4.74149	-10.5287			Top	3.009	3.248		Top	3.001	3.235		Top	3.009	3.248
	1e-13	0.689533	0.130812	-0.82034	2.30221	8.81287	-11.1151	1e-12	8.95758	-0.30766		-0.93909	0.939079		1e-13	0.689533	0.130812	-0.820345	2.30221	8.81287	-11.1151			LogEC50	0.09641	0.0749		LogEC50	0.1699	0.1657		LogEC50	0.09641	0.0749
W269A																								Best-fit values	WT-1	W269A-1		Best-fit values	WT-2	W269A-2		Best-fit values	WT-3	W269A-3
	Concentration	SSTR2-WT-1			W269A-1			Concentration	SSTR2-WT-2			W269A-2			Concentration	SSTR2-WT-3			W269A-3					Bottom	6.42	-8.692		Bottom	-0.5171	-48.61		Bottom	5.108	12.63
	1e-05	91.0117	101.914	107.074	83.7172	83.2599	91.4914	1e-05	92.0479	108.638	99.3138	48.8692	99.0436	97.8919	1e-05	69.9123	106.411	123.677	91.1985	102.946	111.353			Top	108.8	99.53		Top	110.6	101.3		Top	94.27	92.88
	1e-06	112.63	108.872	100.747	97.1071	109.125	90.5036	1e-06	100	98.7486	92.0883	92.5942	81.7685	92.9013	1e-06	103.143	80.642	85.79	100.175	93.739	78.4502			LogEC50	-9.503	-8.978		LogEC50	-9.845	-9.361		LogEC50	-9.254	-8.938
	1e-07	120.918	126.055	99.6732	105.796	130.344	82.9306	1e-07	104.844	134.876	142.263	107.911	119.889	121.808	1e-07	115.232	89.5209	104.907	74.8936	109.597	89.7666			EC50	3.137e-10	1.052e-09		EC50	1.431e-10	4.351e-10		EC50	5.57e-10	1.153e-09
	1e-08	115.058	105.253	105.159	95.3145	99.8326	94.8206	1e-08	116.631	125.067	118.044	122.192	113.286	98.6213	1e-08	76.3906	81.9724	80.3818	70.3055	68.227	91.2139			Span	102.3	108.2		Span	111.1	149.9		Span	89.16	80.26
	1e-09	86.3891	87.4864	81.463	18.2495	52.1266	62.791	1e-09	75.1346	106.66	94.3084	24.3002	77.0467	69.9831	1e-09	27.1088	63.0869	81.9146	54.3393	38.7273	55.8174			Std. Error				Std. Error				Std. Error
	1e-10	0.007782	33.5564	51.8833	-18.1154	-6.00593	-4.4511	1e-10	8.85361	86.2756	44.739	-40.27	-31.0951	9.7508	1e-10	11.6938	52.4149	30.724	4.82423	43.9005	40.8674			Bottom	5.984	5.865		Bottom	10.67	15.56		Bottom	6.874	6.05
	1e-11	32.0623	-11.3152	34.1634	-6.73762	-25.9627	9.06682	1e-11	5.90689	-28.3638	42.0748	-128.526	-105.915	-52.7465	1e-11	18.23	-10.6045	1.91844	31.7219	22.7765	-3.3667			Top	4.167	4.973		Top	6.458	11.53		Top	5.319	5.191
	1e-12	2.31907	2.57587	-4.89494	-4.24988	-16.2861	20.536	1e-12	35.4144	-8.86706	-26.5474	-9.67402	-45.1838	54.8578	1e-12	7.23995	0.00964	-7.24959	10.5517	17.6803	-28.232			LogEC50	0.1672	0.1615		LogEC50	0.2414	0.3029		LogEC50	0.2256	0.2265
F272A																								Best-fit values	WT-1	F272A-1		Best-fit values	WT-2	F272A-2		Best-fit values	WT-3	F272A-3
	Concentration	SSTR2-WT-1			F272A-1			Concentration	SSTR2-WT-2			F272A-2			Concentration	SSTR2-WT-3			F272A-3					Bottom	5.108	2.117		Bottom	5.269	11.48		Bottom	21.28	14.59
	1e-05	69.9123	106.411	123.677	61.0135	82.6746	77.6261	1e-05	98.6924	100.007	101.301	90.8337	96.8316	105.38	1e-05	102.461	99.1278	98.411	115.462	123.086	133.952			Top	94.27	55.72		Top	100.5	101		Top	94.83	128.3
	1e-06	103.143	80.642	85.79	44.7677	57.1732	73.8289	1e-06	104.551	99.2824	95.0697	72.5804	71.6595	65.8033	1e-06	92.8644	108.743	94.9701	92.2596	91.089	83.645			LogEC50	-9.254	-8.522		LogEC50	-9.656	-6.317		LogEC50	-9.465	-6.317
	1e-07	115.232	89.5209	104.907	21.1433	52.7719	17.454	1e-07	109.167	102.388	93.2169	29.1313	27.1478	31.0913	1e-07	99.3071	98.7156	94.4235	37.0299	34.5086	39.5213			EC50	5.57e-10	3.004e-09		EC50	2.21e-10	4.823e-07		EC50	3.43e-10	4.823e-07
	1e-08	76.3906	81.9724	80.3818	18.7916	45.2855	71.7578	1e-08	99.272	107.646	93.9622	34.043	14.3728	-2.41649	1e-08	80.445	82.7748	81.2784	43.2733	18.2698	-3.07165			Span	89.16	53.6		Span	95.18	89.48		Span	73.55	113.7
	1e-09	27.1088	63.0869	81.9146	25.0052	9.23401	18.4249	1e-09	77.422	85.5679	77.6704	11.3739	13.3574	12.5782	1e-09	77.739	70.0239	68.402	14.4578	16.9791	15.9886			Std. Error				Std. Error				Std. Error
	1e-10	11.6938	52.4149	30.724	20.1509	-35.1453	18.5759	1e-10	41.7127	25.0483	40.5948	-14.979	26.463	-2.77072	1e-10	55.239	41.8787	31.5561	-19.0402	33.6381	-3.52189			Bottom	6.874	7.196		Bottom	4.542	3.563		Bottom	4.645	4.529
	1e-11	18.23	-10.6045	1.91844	22.222	4.68173	-9.81653	1e-11	6.63469	31.1655	7.84571	5.11629	40.8909	36.3335	1e-11	30.6242	29.5759	37.3357	6.5035	51.9779	46.1848			Top	5.319	7.133		Top	2.959	9.341		Top	3.001	11.87
	1e-12	7.23995	0.00964	-7.24959	1.51023	-23.3655	21.8553	1e-12	-18.1755	26.6526	-8.47713	6.39142	-9.21712	2.82577	1e-12	8.95758	-0.30766		8.12437	-11.7163	3.59193			LogEC50	0.2256	0.4624		LogEC50	0.1298	0.2112		LogEC50	0.1699	0.2112
N276A																								Best-fit values	WT-1	N276A-1		Best-fit values	WT-2	N276A-2		Best-fit values	WT-3	N276A-3
	Concentration	SST2-WT-1			N276A-1			Concentration	SSTR2-WT-2			N276A-2			Concentration	SSTR2-WT-3			N276A-3					Bottom	7.96	-14.21		Bottom	2.714	0.8581		Bottom	9.705	2.316
	1e-05	105.114	94.9745	99.9115	75.2004	46.8058	47.0421	1e-06	97.934	102.474	99.5919	110.523	112.734	109.81	1e-06	99.7761	100.84	99.3836	110.486	109.323	109.587			Top	87.32	61.65		Top	103.8	113.7		Top	105	112.1
	1e-06	75.5764	94.1536	83	71.9907	76.4409	70.6714	1e-07	105.475	109.486	107.103	88.5382	88.1065	89.8193	1e-07	111.675	108.782	105.217	90.1415	86.6362	89.6739			LogEC50	-8.459	-7.981		LogEC50	-9.233	-7.561		LogEC50	-9.123	-7.587
	1e-07	75.4315	74.9125	82.4569	54.3475	41.2135	39.5398	1e-08	100.365	100.008	96.591	32.3899	31.8329	31.5474	1e-08	103.208	99.3304	98.479	36.8144	32.6416	31.4505			EC50	3.479e-09	1.045e-08		EC50	5.848e-10	2.747e-08		EC50	7.533e-10	2.589e-08
	1e-08	49.9256	65.304	64.6159	9.45174	41.1347	31.5058	1e-09	68.7862	62.9625	59.706	5.78495	1.07808	-0.46071	1e-09	65.2817	62.661	55.105	5.25863	7.07724	4.75502			Span	79.36	75.87		Span	101.1	112.9		Span	95.34	109.8
	1e-09	30.5758	36.7078	36.7561	-34.8336	0.787645	-0.29537	1e-10	26.3331	24.3958	19.2675	5.61436	-7.51753	1.99717	1e-10	33.3681	28.1467	19.1074	8.688	-3.72647	-6.54032			Std. Error				Std. Error				Std. Error
	1e-10	32.9176	4.10413	-8.3169	-11.9525	-11.3027	-56.9861	1e-11	2.53942	-13.4221	-7.94311	2.94063	-0.02205	15.0177	1e-11	20.125	-6.31444	10.8197	8.68001	7.90061	8.9558			Bottom	4.187	5.314		Bottom	2.419	1.131		Bottom	2.63	1.16
	1e-11	13.6764	17.5391	4.17656	-15.044	-12.11	-12.4842	1e-12	13.5389	8.43436	14.258	-1.49121	3.85973	-2.68185	1e-12	25.699	16.8193	11.8573	-1.83193	6.30983	1.62942			Top	4.257	6.347		Top	2.672	2.502		Top	3.009	2.523
	1e-12	-13.4471	-4.40591	17.853	-1.37838	19.061	-17.6826	1e-13	7.67966	-3.27827	-4.40139	0.054542	-0.11257	0.058024	1e-13	0.689533	0.130812	-0.820345	-1.67205	5.21866	-3.54661			LogEC50	0.1839	0.2475		LogEC50	0.08382	0.04969		LogEC50	0.09641	0.0518
S279A																								Best-fit values	WT-1	S279A-1		Best-fit values	WT-2	S279A-2		Best-fit values	WT-3	S279A-3
	Concentration	SSTR2-WT-1			S279A-1			Concentration	SSTR2-WT-2			S279A-2			Concentration	SSTR2-WT-3			S279A-3					Bottom	5.108	9.876		Bottom	-6.301	4.898		Bottom	5.269	4.156
	1e-05	69.9123	106.411	123.677	119.778	119.572	124.017	1e-05	105.973	96.0487	97.9787	88.787	94.0229	99.9753	1e-05	98.6924	100.007	101.301	75.3298	79.7721	84.8223			Top	94.27	107.9		Top	108.2	106.6		Top	100.5	90.47
	1e-06	103.143	80.642	85.79	127.412	102.954	100.329	1e-06	105.286	109.384	101.201	108.996	108.086	108.741	1e-06	104.551	99.2824	95.0697	92.4755	91.7038	92.2596			LogEC50	-9.254	-9.015		LogEC50	-9.225	-8.897		LogEC50	-9.656	-8.897
	1e-07	115.232	89.5209	104.907	92.5453	101.679	106.706	1e-07	113.643	118.033	117.759	108.84	110.15	114.453	1e-07	109.167	102.388	93.2169	92.3435	93.4551	97.1058			EC50	5.57e-10	9.66e-10		EC50	5.958e-10	1.267e-09		EC50	2.21e-10	1.267e-09
	1e-08	76.3906	81.9724	80.3818	79.7729	100.366	88.7192	1e-08	99.3073	106.821	108.535	105.461	96.582	103.373	1e-08	99.272	107.646	93.9622	89.4766	81.9433	87.7052			Span	89.16	98.05		Span	114.5	101.7		Span	95.18	86.31
	1e-09	27.1088	63.0869	81.9146	46.5008	52.6526	65.9314	1e-09	72.3051	51.1782	67.2063	45.3627	45.49	49.1	1e-09	77.422	85.5679	77.6704	38.4872	38.5952	41.6581			Std. Error				Std. Error				Std. Error
	1e-10	11.6938	52.4149	30.724	51.6023	25.7949	54.7719	1e-10	15.6705	19.2118	3.95129	12.9383	13.4709	10.4594	1e-10	41.7127	25.0483	40.5948	10.9773	11.4291	8.87408			Bottom	6.874	7.836		Bottom	3.68	3.46		Bottom	4.542	2.935
	1e-11	18.23	-10.6045	1.91844	1.18784	32.153	-29.3084	1e-11	-1.63677	-21.5383	-14.5095	15.6954	29.57	-10.1735	1e-11	6.63469	31.1655	7.84571	13.3165	25.0881	-8.63152			Top	5.319	6.569		Top	2.878	3.006		Top	2.959	2.55
	1e-12	7.23995	0.00964	-7.24959	-31.1652	38.511	-7.34585	1e-12	-0.13316	-12.4852	12.6184	0.939428	3.2016	-4.14102	1e-12	-18.1755	26.6526	-8.47713	0.797044	2.71635	-3.51339			LogEC50	0.2256	0.2366		LogEC50	0.09404	0.1033		LogEC50	0.1298	0.1033
L290A																								Best-fit values	WT-1	L290A-1		Best-fit values	WT-2	L290A-2		Best-fit values	WT-3	L290A-3
	Concentration	SSTR2-WT-1			L290A-1			Concentration	SSTR2-WT-2			L290A-2			Concentration	SSTR2-WT-3			L290A-3					Bottom	-1.909	32.91		Bottom	5.269	4.653		Bottom	0.5044	2.997
	1e-05	85.981	106.465	107.554	127.193	98.2651	134.027	1e-05	98.6924	100.007	101.301	90.5529	87.3181	87.6175	1e-06	101.045	100.96	97.9954	91.3141	88.7395	90.2804			Top	106.4	117.8		Top	100.5	95.5		Top	102.3	97.22
	1e-06	101.792	102.945	113.539	113.709	106.465	113.162	1e-06	104.551	99.2824	95.0697	98.8006	98.1424	97.2347	1e-07	105.792	105.707	104.272	101.327	99.2417	98.1452			LogEC50	-10.18	-9.231		LogEC50	-9.656	-9.519		LogEC50	-9.532	-9.438
	1e-07	116.868	114.691	109.026	122.638	108.971	129.517	1e-07	109.167	102.388	93.2169	97.4904	97.8024	97.5934	1e-08	100.252	101.654	99.8266	99.2157	100.074	97.0746			EC50	6.541e-11	5.882e-10		EC50	2.21e-10	3.024e-10		EC50	2.938e-10	3.651e-10
	1e-08	111.426	97.9836	120.516	106.602	136.578	107.148	1e-08	99.272	107.646	93.9622	73.7737	74.2541	73.415	1e-09	73.7973	78.8872	73.3221	72.1475	74.1694	69.1892			Span	108.3	84.91		Span	95.18	90.85		Span	101.8	94.23
	1e-09	94.5268	85.2448	100.928	51.7976	100.771	93.0261	1e-09	77.422	85.5679	77.6704	30.6293	30.8539	19.5617	1e-10	33.1864	29.8396	27.9802	31.1701	21.0493	14.6279			Std. Error				Std. Error				Std. Error
	1e-10	75.4828	57.1429	63.0001	49.9298	53.0731	53.0731	1e-10	41.7127	25.0483	40.5948	13.8096	10.6091	-3.06636	1e-11	0.262553	7.83671	-8.2671	6.82378	9.37024	2.8123			Bottom	5.401	6.785		Bottom	4.542	2.663		Bottom	1.654	2.307
	1e-11	13.1975	22.5435	-0.40542	51.6153	17.7214	36.0806	1e-11	6.63469	31.1655	7.84571	21.7921	13.1982	-4.30165	1e-12	6.99255	7.53427	-5.38566	16.9988	6.0891	-4.73822			Top	2.844	4.887		Top	2.959	2.643		Top	1.633	2.364
	1e-12	19.3748	-15.4166	-3.95818	48.7909	-50.7042*	1.91337	1e-12	-18.1755	26.6526	-8.47709	10.0444	2.84801	-12.8925	1e-13	0.747777	-1.74315	0.995375	11.4529	-0.00939	-11.4435			LogEC50	0.1158	0.2194		LogEC50	0.1298	0.101		LogEC50	0.05584	0.08555
K291A																								Best-fit values	WT-1	K291A-1		Best-fit values	WT-2	K291A-2		Best-fit values	WT-3	K291A-3
	Concentration	SST2-WT-1			K291A-1			Concentration	SSTR2-WT-2			K291A-2			Concentration	SSTR2-WT-3			K291A-3					Bottom	7.96	-13.76		Bottom	0.9124	-3.629		Bottom	9.705	3.692
	1e-05	105.114	94.9745	99.9115	72.105	89.778	89.742	1e-05	91.2553	104.963	103.782	93.9121	101.416	95.6708	1e-06	99.7761	100.84	99.3836	109.902	107.886	106.672			Top	87.32	72.44		Top	102.4	87.9		Top	105	107.9
	1e-06	75.5764	94.1536	83	62.827	66.262	87.157	1e-06	92.3159	101.561	89.2143	63.4288	104.112	89.4569	1e-07	111.675	108.782	105.217	99.1664	99.3822	100.087			LogEC50	-8.459	-8.384		LogEC50	-9.012	-8.328		LogEC50	-9.123	-8.123
	1e-07	75.4315	74.9125	82.4569	57.55	36.371	88.715	1e-07	103.562	103.402	108.585	55.7298	87.581	76.8336	1e-08	103.208	99.3304	98.479	62.2513	61.168	64.6624			EC50	3.479e-09	4e-09		EC50	9.724e-10	4.697e-09		EC50	7.533e-10	7.54e-09
	1e-08	49.9256	65.304	64.6159	56.346	25.676	32.759	1e-08	97.6387	102.281	109.905	73.7071	11.45079*	-35.4466*	1e-09	65.2817	62.661	55.105	22.184	21.3654	10.2999			Span	79.36	86.2		Span	101.5	91.53		Span	95.34	104.2
	1e-09	30.5758	36.7078	36.7561	16.716	20.151	16.291	1e-09	36.0259	33.9448	67.5627	18.4463	14.3428	-10.8255	1e-10	33.3681	28.1467	19.1074	-1.81643	3.1034	0.989668			Std. Error				Std. Error				Std. Error
	1e-10	32.9176	4.10413	-8.3169	-27.376	-24.295	3.9311	1e-10	30.7831	11.3527	19.7172	6.33115	3.59547	1.32876	1e-11	20.125	-6.31444	10.8197	15.1912	0.415416	5.90543			Bottom	4.187	6.95		Bottom	4.414	5.302		Bottom	2.63	1.497
	1e-11	13.6764	17.5391	4.17656	-55.319	11.05	-52.06	1e-11	-7.75747	120.1908*	-6.41676	-22.5108	17.6256	-23.097	1e-12	25.699	16.8193	11.8573	12.6091	4.25191	3.33962			Top	4.257	7.271		Top	3.461	5.537		Top	3.009	2.503
	1e-12	-13.4471	-4.40591	17.853	-9.9517	4.1436	5.8081	1e-12	8.131	-7.65742	-0.47359	17.5475	-16.1796	-1.36784	1e-13	0.689533	0.130812	-0.820345	5.98281	4.06864	-10.0514			LogEC50	0.1839	0.2829		LogEC50	0.1217	0.2595		LogEC50	0.09641	0.05962
F294A																								Best-fit values	WT-1	F294A-1		Best-fit values	WT-2	F294A-2		Best-fit values	WT-3	F294A-3
	Concentration	SSTR2-WT-1			F294A-1			Concentration	SSTR2-WT-2			F294A-2			Concentration	SSTR2-WT-3			F294A-3					Bottom	5.269	3.53		Bottom	2.714	6.308		Bottom	-6.301	4.16
	1e-05	98.6924	100.007	101.301	91.942	98.4715	95.0403	1e-06	97.934	102.474	99.5919	81.156	77.2772	77.0314	1e-05	105.973	96.0487	97.9787	108.367	116.063	112.019			Top	100.5	91.41		Top	103.8	89.22		Top	108.2	107.7
	1e-06	104.551	99.2824	95.0697	62.2868	68.7099	72.0113	1e-07	105.475	109.486	107.103	39.2658	43	36.663	1e-06	105.286	109.384	101.201	73.4139	80.9845	84.8756			LogEC50	-9.656	-6.677		LogEC50	-9.233	-6.828		LogEC50	-9.225	-6.677
	1e-07	109.167	102.388	93.2169	25.899	46.7625	35.5101	1e-08	100.365	100.008	96.591	17.6483	3.41253	11.8065	1e-07	113.643	118.033	117.759	30.5256	55.1163	41.8538			EC50	2.21e-10	2.106e-07		EC50	5.848e-10	1.487e-07		EC50	5.958e-10	2.106e-07
	1e-08	99.272	107.646	93.9622	14.8473	2.75426	17.648	1e-09	68.7862	62.9625	59.706	14.1743	12.0704	9.63027	1e-08	99.3073	106.821	108.535	17.4997	3.24628	20.8007			Span	95.18	87.88		Span	101.1	82.91		Span	114.5	103.6
	1e-09	77.422	85.5679	77.6704	-11.4689	6.85139	14.7741	1e-10	26.3331	24.3958	19.2675	10.393	11.3438	-4.24397	1e-09	72.3051	51.1782	67.2063	-13.5177	8.07535	17.4134			Std. Error				Std. Error				Std. Error
	1e-10	41.7127	25.0483	40.5948	13.3997	-6.59709	-4.87563	1e-11	2.53942	-13.4221	-7.94311	5.06095	11.1269	4.75007	1e-10	15.6705	19.2118	3.95129	15.7935	-7.77568	-5.74664			Bottom	4.542	2.48		Bottom	2.419	1.332		Bottom	3.68	2.923
	1e-11	6.63469	31.1655	7.84571	-3.69254	7.42759	11.2414	1e-12	13.5389	8.43436	14.258	12.6379	2.00269	9.23624	1e-11	-1.63677	-21.5383	-14.5095	-4.35219	8.75449	13.2495			Top	2.959	5.088		Top	2.672	5.031		Top	2.878	5.997
	1e-12	-18.1755	26.6526	-8.47713	10.8706	-6.46965	-4.40099	1e-13	7.67966	-3.27827	-4.40139	3.48483	0.108449	-3.59328	1e-12	-0.13316	-12.4852	12.6184	12.8126	-7.62538	-5.18719			LogEC50	0.1298	0.1326		LogEC50	0.08382	0.09692		LogEC50	0.09404	0.1326
D295A																								Best-fit values	WT-1	D295A-1		Best-fit values	WT-2	D295A-2		Best-fit values	WT-3	D295A-3
	Concentration	SSTR2-WT-1			D295A-1			Concentration	SSTR2-WT-2			D295A-2			Concentration	SSTR2-WT-3			D295A-3					Bottom	-0.7512	-10.23		Bottom	-0.7512	1.886		Bottom	5.262	4.648
	1e-06	101.65	97.0976	101.253	90.711	95.5716	96.4668	1e-06	101.65	97.0976	101.253	92.0086	107.854	101.805	1e-05	90.7699	104.615		101.557	111.09				Top	96	89.19		Top	96	98.06		Top	111.9	121.2
	1e-07	97.0365	89.6979	93.5719	75.9708	82.1552	73.5229	1e-07	97.0365	89.6979	93.5719	94.3654	91.1391	92.4194	1e-06	111.919	115.602		124.433	124.642				LogEC50	-9.229	-8.381		LogEC50	-9.229	-8.514		LogEC50	-9.232	-8.224
	1e-08	94.4274	91.3233	85.7079	59.3756	57.4561	75.9356	1e-08	94.4274	91.3233	85.7079	67.7709	77.3768	78.7559	1e-07	109.823	125.531		124.561	122.97				EC50	5.902e-10	4.156e-09		EC50	5.902e-10	3.064e-09		EC50	5.868e-10	5.971e-09
	1e-09	69.3444	41.5423	53.1764	13.2883	8.16356	-8.33184	1e-09	69.3444	41.5423	53.1764	16.0916	20.7512	47.4412	1e-08	110.289	104.89		86.7347	78.5199				Span	96.76	99.42		Span	96.76	96.17		Span	106.6	116.5
	1e-10	11.5221	5.47284	47.8909	-19.8551	3.10928	7.91114	1e-10	11.5221	5.47284	47.8909	15.3845	8.84892	-37.8428	1e-09	72.6695	70.8913		7.91469	10.1332				Std. Error				Std. Error				Std. Error
	1e-11	8.45469	20.8159	24.641	8.90321	-29.2446	19.8776	1e-11	8.45469	20.8159	24.641	13.2951	19.8243	9.9764	1e-10	9.75231	26.8788		9.21683	15.9366				Bottom	6.486	4.586		Bottom	6.486	4.884		Bottom	3.391	2.966
	1e-12	17.4858	-35.9492	-51.4695	-27.4806	-46.057	-23.3215	1e-12	17.4858	-35.9492	-51.4695	-31.3932	26.7198	2.25921	1e-11	8.07988	14.7061		6.88583	12.8661				Top	7.173	6.93		Top	7.173	6.961		Top	2.646	3.286
	1e-13	20.9687	-29.6372	8.66855	7.465	-10.3424	2.8774	1e-13	20.9687	-29.6372	8.66855	-16.9589	-4.06933	21.0282	1e-12	10.7261	-5.36307		1.21105	-0.60552				LogEC50	0.2348	0.1923		LogEC50	0.2348	0.2078		LogEC50	0.09307	0.08916
Y302A																								Best-fit values	WT-1	Y302A-1		Best-fit values	WT-2	Y302A-2		Best-fit values	WT-3	Y302A-3
	Concentration	SSTR2-WT-1			Y302A-1			Concentration	SSTR2-WT-2			Y302A-2			Concentration	SSTR2-WT-3			Y302A-3					Bottom	6.42	-1.091		Bottom	-0.5171	-6.663		Bottom	5.269	-0.9588
	1e-05	91.0117	101.914	107.074	68.554	76.1253	83.5299	1e-05	92.0479	108.638	99.3138	92.4115	103.529	106.101	1e-05	98.6924	100.007	101.301	60.222	66.873	73.3777			Top	108.8	73.11		Top	110.6	99.95		Top	100.5	64.22
	1e-06	112.63	108.872	100.747	68.7445	49.983	64.6494	1e-06	100	98.7486	92.0883	91.3652	117.349	100.477	1e-06	104.551	99.2824	95.0697	60.3893	43.9081	56.7919			LogEC50	-9.503	-6.976		LogEC50	-9.845	-7.6		LogEC50	-9.656	-6.976
	1e-07	120.918	126.055	99.6732	35.6024	44.9117	28.7454	1e-07	104.844	134.876	142.263	70.1333	95.4197	36.7815	1e-07	109.167	102.388	93.2169	31.2753	39.4531	25.2517			EC50	3.137e-10	1.057e-07		EC50	1.431e-10	2.51e-08		EC50	2.21e-10	1.057e-07
	1e-08	115.058	105.253	105.159	-21.4916	17.5075	21.3646	1e-08	116.631	125.067	118.044	32.2474	44.0186	19.3426	1e-08	99.272	107.646	93.9622	-18.8795	15.3797	18.7679			Span	102.3	74.2		Span	111.1	106.6		Span	95.18	65.18
	1e-09	86.3891	87.4864	81.463	21.6503	-7.11095	-19.2535	1e-09	75.1346	106.66	94.3084	-4.94101	-7.38246	5.12993	1e-09	77.422	85.5679	77.6704	19.0189	-6.24669	-16.9135			Std. Error				Std. Error				Std. Error
	1e-10	0.007782	33.5564	51.8833	-17.0631	-1.56346	14.8171	1e-10	8.85361	86.2756	44.739	-11.3062	-9.7803	-16.4507	1e-10	41.7127	25.0483	40.5948	-14.9893	-1.37348	13.0162			Bottom	5.984	6.027		Bottom	10.67	6.649		Bottom	4.542	5.294
	1e-11	32.0623	-11.3152	34.1634	-55.348	14.7695	36.0786	1e-11	5.90689	-28.3638	42.0748	-66.6746	20.0838	13.7186	1e-11	6.63469	31.1655	7.84571	-48.621	12.9744	31.6936			Top	4.167	10.66		Top	6.458	9.119		Top	2.959	9.363
	1e-12	2.31907	2.57587	-4.89494	-31.158	-7.11095	38.269	1e-12	35.4144	-8.86706	-26.5474	-32.0585	-1.97641	34.0349	1e-12	-18.1755	26.6526	-8.47713	-27.3711	-6.24669	33.6178			LogEC50	0.1672	0.3415		LogEC50	0.2414	0.2489		LogEC50	0.1298	0.3415
expression level
	SSTR-WT	W269A	N276A	L99A	Q102A	Q126A	F272A	P286A	Y205A	S285A	W188A	K291A	F294A	F208A	I284A	Y302A	V103A	D295A	L290A	T194A	P220A	I130A	F265A	T287	I195A
	106.567	100.124	117.472	109.046	112.515	100.62	83.7359	104.992	111.433	98.5507	121.095	109.264	98.5507	86.9565	115.942	102.415	94.686	114.01	102.415	106.413	99.1525	95.339	110.593	95.339	83.871
	103.594	107.559	115.49	126.394	114.994	104.585	101.127	108.213	91.4654	83.0918	110.145	114.014	90.1771	108.213	130.113	104.348	101.127	112.721	108.857	101.663	106.78	106.78	122.034	94.0678	93.9068
	100.62	104.585	110.037	114.994	119.455	98.1413	72.1417	114.01	97.2625	95.3301	105.636	103.563	93.3977	99.839	96.6184	94.0419	90.8213	124.316	110.145	93.1116	105.508	106.78	120.763	111.864	83.871
		103.098										142.518	104.348					117.23							96.7742

## Sheet: supple table3 paltusotine GI
Supplementary table3. summary of paltusotine induced cAMP inhibition assays of SSTR2.
I284A																								Best-fit values	WT-1	I284A-1		Best-fit values	WT-2	I284A-2		Best-fit values	WT-3	I284A-3
	Concentration	SSTR2-WT-1			I284A-1			Concentration	SSTR2-WT-2			I284A-2			Concentration	SSTR2-WT-3			I284A-3					Bottom	0.6633	0.2785		Bottom	11.67	13.96		Bottom	18.13	-16.69
	1e-06	103.584	96.4202	99.9954	107.418	105.096	112.121	1e-06	98.5377	98.7675	102.695	101.718	105.186	105.172	1e-06	121.794	49.4194	128.786	111.914	119.295	115.124			Top	108.3	112.9		Top	104.9	105.5		Top	129.6	122.9
	1e-07	111.46	113.644	107.693	109.495	119.644	119.189	1e-07	102.959	103.639	116.228	102.742	112.8	102.412	1e-07	126.489	123.376	119.968	135.943	114.43	126.781			LogEC50	-8.585	-8.902		LogEC50	-8.622	-8.945		LogEC50	-8.252	-8.894
	1e-08	83.6926	99.056	91.4541	103.115	107.069	91.6353	1e-08	80.4222	93.3192	88.0176	106.402	91.0571	92.4247	1e-08	86.8076	106.238	98.6724	113.124	107.657	108.308			EC50	2.6e-09	1.254e-09		EC50	2.386e-09	1.135e-09		EC50	5.592e-09	1.276e-09
	1e-09	31.9338	13.2505	31.9156	37.928	50.4236	61.804	1e-09	20.9211	41.8145	51.0825	44.889	63.4647	56.9988	1e-09	24.8658	34.4292	1.51067	48.0471	65.7422	34.3394			Span	107.7	112.7		Span	93.27	91.59		Span	111.5	139.6
	1e-10	5.05123	21.2492	-11.8445	35.6738	-9.04415	-3.09225	1e-10	26.2325	11.8536	18.0942	27.5605	8.24796	41.9945	1e-10	18.9812	20.1923	50.8968	-48.3638	-16.9034	-23.3596			Std. Error				Std. Error				Std. Error
	1e-11	-5.36892	-4.39759	6.72027	8.20268	10.7682	-1.38878	1e-11	24.5647	1.55364	3.15292	12.4534	30.8448	13.8281	1e-11	39.9725	12.5473	15.8267	-6.15748	4.03781	-10.62			Bottom	3.658	3.704		Bottom	4.157	3.354		Bottom	4.627	5.682
	1e-12		18.1528	-2.03995		-5.41486	-4.71705	1e-12	11.2667	31.7933	26.658	29.4666	22.7528	9.09473	1e-12	42.4529	29.3645	23.8503	-6.06752	-9.65188	-2.9028			Top	4.825	4.315		Top	5.648	4.05		Top	8.205	6.973
	1e-13	23.4244	-20.0894	-3.33506	-12.7213	19.5558	-6.83443	1e-13	-11.0401	-22.1666	33.2067	-11.8299	6.86622	4.96366	1e-13	14.9611	-15.6394	0.678347	9.47914	3.70313	-13.1823			LogEC50	0.131	0.1132		LogEC50	0.1765	0.1302		LogEC50	0.1782	0.1465
T194A																								Best-fit values	WT-1	T194A-1		Best-fit values	WT-2	T194A-2		Best-fit values	WT-3	T194A-3
	Concentration	SSTR2-WT-1			T194A-1			Concentration	SSTR2-WT-2			T194A-2			Concentration	SSTR2-WT-3			T194A-3					Bottom	-0.5501	1.505		Bottom	-2.507	1.24		Bottom	-4.818	6.587
	1e-06	102.732	100.42	96.848	74.7795	79.3802	75.5677	1e-06	102.854	100.597	96.5492	73.9486	81.6804	71.2243	1e-06	107.929	96.3873	95.6838	81.5561	71.0263	70.4684			Top	106.1	82.51		Top	108.7	80.87		Top	106.2	82.26
	1e-07	110.608	107.591	109.093	62.6952	57.8464	54.0025	1e-07	114.024	110.488	109.97	57.14	61.0753	50.6436	1e-07	106.342	103.913	113.148	48.4733	23.9947	41.8995			LogEC50	-8.998	-7.266		LogEC50	-8.908	-7.278		LogEC50	-8.937	-6.904
	1e-08	98.8254	102.921	97.8001	13.6922	0.951545	8.51366	1e-08	103.671	107.688	98.9007	17.8061	2.97607	8.76333	1e-08	91.4958	107.831	98.3504	32.6073	19.7535	5.00758			EC50	1.004e-09	5.421e-08		EC50	1.236e-09	5.274e-08		EC50	1.156e-09	1.248e-07
	1e-09	41.5171	59.8744	46.0156	2.59084	8.47911	-5.53655	1e-09	41.0552	48.0605	38.4374	1.70166	6.70429	-9.10529	1e-09	47.8733	40.1107	47.9305	9.88652	2.23041	11.7827			Span	106.7	81		Span	111.2	79.63		Span	111	75.68
	1e-10	14.425	5.87307	27.5006	10.109	1.80574	-4.49707	1e-10	10.6658	6.2188	20.6495	12.1504	3.19782	-5.45993	1e-10	1.48598	6.79463	4.89694	-2.97155	10.1508	-3.69731			Std. Error				Std. Error				Std. Error
	1e-11	-4.94916	8.83637	1.02814	9.11662	-3.50784	2.06325	1e-11	-4.52277	4.25648	-7.07297	5.95377	-3.61288	3.28067	1e-11	-21.9408	-31.7565	-4.4934	5.64105	8.76642	1.9787			Bottom	2.266	1.617		Bottom	2.217	1.543		Bottom	3.435	2.271
	1e-12	-5.95758	-4.20552	-10.4983	11.8237	5.56481		1e-12	-6.04265	-9.73993	-9.63341	6.72622	1.91609	7.41338	1e-12	8.56964	6.6883	2.13219	5.89695	23.2144	12.0806			Top	2.691	4.241		Top	2.709	4.15		Top	4.159	7.956
	1e-13	-1.92389	-2.78584	4.70973	-2.04127	0.15074	1.89053	1e-13	-2.50923	-1.79846	4.30769	1.57007	1.17045	-2.74052	1e-13	10.4101	8.21791	-18.628	-1.12569	7.73022	-6.60453			LogEC50	0.07486	0.1032		LogEC50	0.07149	0.1031		LogEC50	0.1102	0.1725
I195A																								Best-fit values	WT-1	I195A-1		Best-fit values	WT-2	I195A-2		Best-fit values	WT-3	I195A-3
	Concentration	SSTR2-WT-1			I195A-1			Concentration	SSTR2-WT-2			I195A-2			Concentration	SSTR2-WT-3			I195A-3					Bottom	14.64	8.024		Bottom	11.36	0.5706		Bottom	-2.459	3.315
	1e-06	95.7437	101.048	103.208	95.0408	95.2938	95.5797	1e-06	98.3627	98.8692	102.768	89.5131	82.5233	80.3566	1e-05		101.561	98.4385	124.987	127.438	127.378			Top	108	101.8		Top	99.03	93.82		Top	119.3	123
	1e-07	104.745	109.526	106.676	65.597	39.2323	66.0069	1e-07	96.424	101.575	108.748	49.2778	41.6406	46.5469	1e-06	110.763	113.545	114.085	121.416	106.987	106.749			LogEC50	-8.654	-7.079		LogEC50	-8.922	-6.952		LogEC50	-8.801	-7.261
	1e-08	99.8594	95.816	92.1872	10.5981	42.4063	15.0004	1e-08	87.7484	78.9117	81.8097	3.81148	8.34807	8.5703	1e-07	129.738	127.051	122.225	90.2974	78.8514	75.5172			EC50	2.218e-09	8.343e-08		EC50	1.197e-09	1.117e-07		EC50	1.582e-09	5.479e-08
	1e-09	33.0431	47.7251	36.8991	-5.52106	25.9481	21.7279	1e-09	57.7461	19.1985	47.6199	-62.0193	-10.2107	21.2548	1e-08	123.732	122.673	108.072	36.047	5.62111	20.8759			Span	93.39	93.79		Span	87.67	93.25		Span	121.7	119.7
	1e-10	45.2129	35.3502	13.9238	-9.01004		27.3055	1e-10		2.63783	45.6183	-39.7509	-1.1012	4.82863	1e-09	43.7623	18.1101	49.3318	8.23354	20.0598	11.6225			Std. Error				Std. Error				Std. Error
	1e-11	19.2446	22.0312	37.6779	-15.463	25.1688	7.69608	1e-11	16.0089	42.3642	10.2037	14.4189	24.3276	22.8895	1e-10	2.79221	-2.07081		-5.81276	-9.75765	32.1904			Bottom	3.826	4.064		Bottom	4.517	5.077		Bottom	5.889	4.606
	1e-12	28.2282	-9.26828	30.4586	14.211	-16.6471	31.2056	1e-12	16.9897	6.26342	-8.85443	26.0713	8.34593	3.58283	1e-11	13.304	7.92532	-17.8173	-9.22604	-8.8298	11.027			Top	5.417	12.05		Top	5.115	17.06		Top	5.35	7.311
	1e-13	-2.58001	0.386486	2.19353	-12.5762	3.54549	9.0307	1e-13	10.8744	-10.8744		9.02332	-18.6386	9.61524	1e-12	-29.4653	11.0204	18.4449	-41.1137	6.45085	34.6628			LogEC50	0.1586	0.2281		LogEC50	0.1988	0.3058		LogEC50	0.1469	0.1604
Y50A																								Best-fit values	WT-1	Y50A-1		Best-fit values	WT-2	Y50A-2		Best-fit values	WT-3	Y50A-3
	Concentration	SSTR2-WT-1			Y50A-1			Concentration	SSTR2-WT-2			Y50A-2			Concentration	SSTR2-WT-3			Y50A-3					Bottom	-0.1327	-7.487		Bottom	0.0714	-7.117		Bottom	0.6183	-5.584
	1e-05	98.7695	100.52	100.711	102.868	98.8511	96.8725	1e-05	97.362	100.478	102.16	101.709	101.191	97.6868	1e-05	97.0909	102.441	100.468	100.29	102.39	95.7878			Top	113.6	113.5		Top	115.8	115.2		Top	115.7	115.4
	1e-06	122.282	120.315	119.888	117.453	119.692	122.883	1e-06	125.181	124.482	123.542	121.168	120.733	127.081	1e-06	126.206	125.249	122.15	120.713	123.668	123.947			LogEC50	-8.071	-8.443		LogEC50	-8.114	-8.427		LogEC50	-8.128	-8.469
	1e-07	117.007	107.671	109.291	114.127	113.346	115.576	1e-07	121.355	112.48	112.275	114.353	115.348	117.211	1e-07	118.806	113.251	113.162	117.058	118.01	118.951			EC50	8.484e-09	3.607e-09		EC50	7.686e-09	3.739e-09		EC50	7.454e-09	3.397e-09
	1e-08	56.6448	60.899	64.5833	84.5184	83.6024	90.7957	1e-08	63.7245	63.4923	66.6838	85.4424	84.2812	89.722	1e-08	63.758	66.1483	67.4362	85.4797	87.3937	92.6342			Span	113.7	121		Span	115.8	122.3		Span	115.1	121
	1e-09	10.1514	5.17944	7.42578	8.34378	14.5462	15.6927	1e-09	13.5328	6.37758	9.01825	3.6249	12.0347	22.4609	1e-09	14.5299	9.70942	7.63356	7.01123	20.4519	24.6932			Std. Error				Std. Error				Std. Error
	1e-10	10.211	-3.71527	6.22392	-16.7205	-8.66807	-2.82184	1e-10	9.96328	-3.86111	3.80171	-13.0557	-8.20933	-3.78366	1e-10	13.2619	-2.36169	2.55813	-17.5892	-6.91848	0.758882			Bottom	2.399	2.93		Bottom	2.668	3.133		Bottom	2.651	3.253
	1e-11	4.99821	0.336235	-4.05866	-13.9545	-1.95074	-3.33372	1e-11	6.43698	-1.60384	0.210606	-13.5737	-3.60636	-1.72901	1e-11	4.48832	2.11449	-0.4911	-7.02809	-2.80787	1.32804			Top	2.788	2.997		Top	3.06	3.224		Top	3.028	3.293
	1e-12	1.46894	-2.66842	1.19948	-6.99173	2.22215	4.76958	1e-12	1.01523	-0.1458	-0.86942	-6.69354	-2.78936	9.48291	1e-12	1.32652	-2.14318	0.81666	-7.26841	-0.86428	8.13269			LogEC50	0.07385	0.08456		LogEC50	0.08055	0.08962		LogEC50	0.08048	0.09359
L99A																								Best-fit values	WT-1	L99A-1		Best-fit values	WT-2	L99A-2		Best-fit values	WT-3	L99A-3
	Concentration	SSTR2-WT-1			L99A-1			Concentration	SSTR2-WT-2			L99A-2			Concentration	SSTR2-WT-3			L99A-3					Bottom	-0.5501	6.286		Bottom	-5.769	4.509		Bottom	-4.038	10.06
	1e-06	102.732	100.42	96.848	104.707	107.647	106.981	1e-06	105.167	91.6858	103.147	100.634	98.2823	105.353	1e-06	102.896	98.2158	98.8882	104.853	104.787	107.954			Top	106.1	103.3		Top	108	108.8		Top	107.8	111.2
	1e-07	110.608	107.591	109.093	92.3895	95.3766	93.5219	1e-07	109.71	117.887	108.448	102.3	97.7836	94.2377	1e-07	114.863	110.54	109.151	94.4532	100.425	99.3156			LogEC50	-8.998	-8.169		LogEC50	-8.575	-7.655		LogEC50	-8.63	-7.65
	1e-08	98.8254	102.921	97.8001	60.4841	60.9257	63.1747	1e-08	79.3878	81.5905	97.5293	33.4534	29.7654	26.54	1e-08	85.6635	87.1278	94.7302	36.5098	37.4481	31.3299			EC50	1.004e-09	6.78e-09		EC50	2.66e-09	2.212e-08		EC50	2.346e-09	2.241e-08
	1e-09	41.5171	59.8744	46.0156	31.2725	25.3582	18.81	1e-09	18.8877	22.6428	23.607	-2.68539	26.4221	27.7945	1e-09	25.1735	28.0478	24.6035	14.1165	25.0268	42.2925			Span	106.7	97		Span	113.8	104.2		Span	111.8	101.2
	1e-10	14.425	5.87307	27.5006	14.0785	11.7728	14.8293	1e-10	5.45237	5.92625	2.96857	-2.9937	30.4123	26.6337	1e-10	2.41661	5.28869	9.73825	5.04662	29.7627	41.5812			Std. Error				Std. Error				Std. Error
	1e-11	-4.94916	8.83637	1.02814	0.789618	-7.85938	11.5457	1e-11	-3.04479	-13.9833	-5.45346	7.11489	8.30288	0.78797	1e-11	-3.00336	-7.13959	-12.9055	-4.4291	5.06671	8.92451			Bottom	2.266	1.988		Bottom	3.014	3.488		Bottom	2.571	3.502
	1e-12	-5.95758	-4.20552	-10.4983	17.7564	3.74201	0.682373	1e-12	-11.8851	-11.2577	-17.4476	1.70089	-23.6129	-5.51169	1e-12	1.5898	-5.47509	-17.7424	6.54554	-11.5078	14.888			Top	2.691	3.268		Top	4.18	7.251		Top	3.482	7.307
	1e-13	-1.92389	-2.78584	4.70973	5.82067	1.43624	-7.25692	1e-13	-6.35546	-17.3691	23.7246	7.63181	-0.78993	-6.84189	1e-13	-4.34149	-15.2924	19.6339	2.78418	2.30396	-5.08814			LogEC50	0.07486	0.08512		LogEC50	0.1066	0.1588		LogEC50	0.09084	0.1648
Q102A																								Best-fit values	WT-1	Q102A-1		Best-fit values	WT-2	Q102A-2		Best-fit values	WT-3	Q102A-3
	Concentration	SSTR2-WT-1			Q102A-1			Concentration	SSTR2-WT-2			Q102A-2			Concentration	SSTR2-WT-3			Q102A-3					Bottom	3.281	1.772		Bottom	7.801	0.501		Bottom	-0.5501	1.172
	1e-06	101.88	103.8	94.319	95.948	96.5969	101.918	1e-06	105.164	103.564	91.2719	103.105	98.156	105.341	1e-06	102.732	100.42	96.848	92.7186	88.4677	85.0721			Top	103.5	104		Top	106.5	101.3		Top	106.1	86.48
	1e-07	112.09	112.42		71.2316	80.5615	77.0574	1e-07	109.146	112.194	113.2	83.5786	66.154	68.3903	1e-07	110.608	107.591	109.093	65.7874	68.7942	61.5935			LogEC50	-9.218	-7.36		LogEC50	-8.923	-7.55		LogEC50	-8.998	-7.671
	1e-08	99.106	92.445	95.163	9.95964	-3.29265	39.0887	1e-08	100.643	91.0402	99.3415	39.9395	16.9345	41.8031	1e-08	98.8254	102.921	97.8001	36.3005	30.3129	25.4555			EC50	6e-10	4.362e-08		EC50	1.194e-09	2.819e-08		EC50	1.004e-09	2.134e-08
	1e-09	85.351	47.342	58.411	7.99848	12.5697	23.2696	1e-09	41.781	51.2316	56.4417	0.089728	-13.0072	9.25238	1e-09	41.5171	59.8744	46.0156	12.9878	11.4948	10.3336			Span	100.2	102.2		Span	98.67	100.8		Span	106.7	85.31
	1e-10	8.7012	20.854	36.789	22.1015	-25.8893	-30.922	1e-10	16.2216	24.1327	30.9127	20.4132	7.41985	-15.2435	1e-10	14.425	5.87307	27.5006	0.997067	4.59999	12.3813			Std. Error				Std. Error				Std. Error
	1e-11	-6.6978	16.996		10.796	27.0333	5.84985	1e-11	-2.37486	7.07884	10.3805	-2.70566	1.82908	-0.70747	1e-11	-4.94916	8.83637	1.02814	-4.10405	-3.57527	-9.65099			Bottom	3.62	4.358		Bottom	2.408	3.278		Bottom	2.266	1.766
	1e-12	-7.1607	10.365	7.259	3.36955	12.2092	-22.7457	1e-12	12.5602	15.7734	10.6792	-18.95	6.77795	14.0252	1e-12	-5.95758	-4.20552	-10.4983	-1.39278	-1.07656	-3.43012			Top	4.086	11.1		Top	2.927	7.309		Top	2.691	3.635
	1e-13	-7.6322	-1.821	9.4532	17.1986	-18.7657	1.567	1e-13	0.332297	-0.01219	-0.3201	-22.1388	12.3377	9.8011	1e-13	-1.92389	-2.78584	4.70973	7.24904	2.6767	-9.92575			LogEC50	0.1224	0.2248		LogEC50	0.0872	0.1621		LogEC50	0.07486	0.09749
V103A																								Best-fit values	WT-1	V103A-1		Best-fit values	WT-2	V103A-2		Best-fit values	WT-3	V103A-3
	Concentration	SSTR2-WT-1			V103A-1			Concentration	SSTR2-WT-2			V103A-2			Concentration	SSTR2-WT-3			V103A-3					Bottom	-2.459	9.955		Bottom	3.281	-12.27		Bottom	7.801	15.94
	1e-05		101.561	98.4385	77.7152	100.857	103.164	1e-06	101.878	103.803	94.3189	105.522	88.1972	80.732	1e-06	105.164	103.564	91.2719	83.4819	85.3276	79.2192			Top	119.3	94.43		Top	103.5	92.96		Top	106.5	74.61
	1e-06	110.763	113.545	114.085	96.845	87.3316	75.0431	1e-07	112.086	112.417		91.0479	81.8974	87.0633	1e-07	109.146	112.194	113.2	85.1518	69.932	65.8011			LogEC50	-8.801	-7.045		LogEC50	-9.218	-8.147		LogEC50	-8.923	-8.823
	1e-07	129.738	127.051	122.225	81.5558	48.2001	41.1508	1e-08	99.1058	92.4445	95.1635	60.5411	42.2244	45.6578	1e-08	100.643	91.0402	99.3415	70.9135	59.9124	35.4201			EC50	1.582e-09	9.025e-08		EC50	6.05e-10	7.124e-09		EC50	1.194e-09	1.503e-09
	1e-08	123.732	122.673	108.072	15.3224	21.9878	-9.67056	1e-09	85.3511	47.3418	58.4113	-9.08747	21.3563	-8.41026	1e-09	41.781	51.2316	56.4417	34.9367	42.4075	53.2767			Span	121.7	84.48		Span	100.2	105.2		Span	98.67	58.67
	1e-09	43.7623	18.1101	49.3318	47.3039	32.9773	20.8758	1e-10	8.70123	20.8538	36.7887	-11.2924	-0.40946	-57.974	1e-10	16.2216	24.1327	30.9127	34.8488	17.4171	19.629			Std. Error				Std. Error				Std. Error
	1e-10	2.79221	-2.07081			21.4943	2.43313	1e-11	-6.69778	16.9956		-21.0256	-12.4263	-15.8912	1e-11	-2.37486	7.07884	10.3805	38.6574	22.4269	7.22172			Bottom	5.889	5.055		Bottom	3.62	4.576		Bottom	2.408	4.451
	1e-11	13.304	7.92532	-17.8173	-7.8991	19.0866	-1.72942	1e-12	-7.16074	10.3651	7.25897	5.00834	7.21327	-38.2083	1e-12	12.5602	15.7734	10.6792	29.7072	9.24321	22.3097			Top	5.35	8.371		Top	4.086	7.584		Top	2.927	5.594
	1e-12	-29.4653	11.0204	18.4449	19.4197	-21.8174	2.39772	1e-13	-7.63218	-1.82104	9.45321	6.92978	-12.7413	5.81157	1e-13	0.332297	-0.01219	-0.3201	1.59669	-21.3429	19.7462			LogEC50	0.1469	0.2407		LogEC50	0.1224	0.1805		LogEC50	0.0872	0.279
D122A																								Best-fit values	WT-1	D122A-1		Best-fit values	WT-2	D122A-2		Best-fit values	WT-3	D122A-3
	Concentration	SSTR2-WT-1			D122A-1			Concentration	SSTR2-WT-2			D122A-2			Concentration	SSTR2-WT-3			D122A-3					Bottom	-4.038			Bottom	-5.769			Bottom	-1.411
	1e-06	102.896	98.2158	98.8882	-7.95754	4.33054	0.270264	1e-06	105.167	91.6858	103.147	0.566454	3.90563	-1.36027	1e-06	103.531	96.5402	99.9283	20.6486	40.6218	12.2541			Top	107.8			Top	108			Top	103.8
	1e-07	114.863	110.54	109.151	26.1399	27.0359	19.8744	1e-07	109.71	117.887	108.448	17.9984	16.9539	22.1223	1e-07	109.863	107.218	107.596	22.096	46.2664				LogEC50	-8.63			LogEC50	-8.575			LogEC50	-9.3
	1e-08	85.6635	87.1278	94.7302	-34.089	-41.4051	-35.6538	1e-08	79.3878	81.5905	97.5293	-27.2943	-30.5902	-33.1447	1e-08	93.1073	103.282	100.655	68.7001	-9.60065	34.8325			EC50	2.346e-09	ND		EC50	2.66e-09	ND		EC50	5.014e-10	ND
	1e-09	25.1735	28.0478	24.6035	-14.548	-16.4283	-7.22247	1e-09	18.8877	22.6428	23.607	-22.1638	-6.22554	-15.94	1e-09	73.6924	53.2386	68.511	-70.3887	-37.5342	-16.2584			Span	111.8			Span	113.8			Span	105.2
	1e-10	2.41661	5.28869	9.73825	-22.006	-18.7155	-13.9233	1e-10	5.45237	5.92625	2.96857	-17.8396	-8.36874	-2.38848	1e-10	13.2559	-6.90717	58.4084	56.1083	-31.1659	-39.271			Std. Error				Std. Error				Std. Error
	1e-11	-3.00336	-7.13959	-12.9055	-28.7321	0.339671	-16.9299	1e-11	-3.04479	-13.9833	-5.45346	-39.7634	-11.6429	-7.88163	1e-11	-3.95592	-11.498	16.0752	-84.5725	-17.4162	-30.2975			Bottom	2.571			Bottom	3.014			Bottom	4.462
	1e-12	1.5898	-5.47509	-17.7424	3.7532	3.96142	-5.68291	1e-12	-11.8851	-11.2577	-17.4476	-2.5184	-10.1005	-5.17563	1e-12	-0.39879	-7.64626	-8.82855	-27.4028	0.096489	-0.77191			Top	3.482			Top	4.18			Top	4.816
	1e-13	-4.34149	-15.2924	19.6339	-12.4343	6.29915	6.1351	1e-13	-6.35546	-17.3691	23.7246	-4.43967	-4.72642	9.16605	1e-13	6.47208	-19.5588	13.0868	15.7277	-4.10078	-11.6269			LogEC50	0.09084			LogEC50	0.1066			LogEC50	0.149
Q126A																								Best-fit values	WT-1	Q126A-1		Best-fit values	WT-2	Q126A-2		Best-fit values	WT-3	Q126A-3
	Concentration	SSTR2-WT-1			Q126A-1			Concentration	SSTR2-WT-2			Q126A-2			Concentration	SSTR2-WT-3			Q126A-3					Bottom	7.891			Bottom	-2.459			Bottom	2.655
	1e-06	103.832	94.3518	101.816	3.56131	8.56309	6.89739	1e-05		101.561	98.4385	-2.03083		-19.0157	1e-05		101.096	98.9042	13.3666	17.76				Top	104.3			Top	119.3			Top	106.8
	1e-07	108.093	99.6835	104.22	28.3497	16.5162	17.4124	1e-06	110.763	113.545	114.085	-10.7408	-17.6327	-38.4894	1e-06	102.583	101.454	108.505	11.0767	6.522072*	39.2779			LogEC50	-9.109			LogEC50	-8.801			LogEC50	-9.073
	1e-08	104.164	100.044	100.114	6.45164	-1.61878	-16.0235	1e-07	129.738	127.051	122.225	36.1298	12.9515	-7.80772	1e-07	99.0064	114.515	105.628		33.269	37.0828			EC50	7.773e-10	ND		EC50	1.582e-09	ND		EC50	8.452e-10	ND
	1e-09	70.3121	64.0496	54.6115	9.10268	-1.42171	-1.07449	1e-08	123.732	122.673	108.072	-5.91883	5.29152	-0.29741	1e-08	107.739	107.354	105.621	6.51786	15.7451	8.90475			Span	96.39			Span	121.7			Span	104.2
	1e-10	16.9525	18.1404	3.66051	-5.44284	-0.05631	-19.5661	1e-09	43.7623	18.1101	49.3318	-3.80601	-26.2998	-40.3214	1e-09	61.1889	54.9142	59.3984	-5.74857	-12.3897	-12.5921			Std. Error				Std. Error				Std. Error
	1e-11	23.2851	14.7075	15.3763	1.40294	-2.99825	-5.97774	1e-10	2.79221	-2.07081		-31.2262	-41.3657	-28.3047	1e-10	11.5106	-4.53678	17.651	-30.8062	-5.55256	-5.26698			Bottom	2.335			Bottom	5.889			Bottom	3.17
	1e-12	9.16999	17.4108	9.3103	0.868039	0.633434	-12.054	1e-11	13.304	7.92532	-17.8173	-54.1841	-31.2622	-21.5312	1e-11	4.38719	24.7677	4.66045	0.800901	1.90952	-2.47647			Top	2.682			Top	5.35			Top	2.744
	1e-13	0.23229	-3.78056	3.54827	5.72436	0.530208	-6.25457	1e-12	-29.4653	11.0204	18.4449	20.1311	-13.9907	-6.14044	1e-12	-0.80902	-7.27151	8.08052	2.55867	1.49537	-4.05403			LogEC50	0.08466			LogEC50	0.1469			LogEC50	0.09011
F127A																								Best-fit values	WT-1	F127A-1		Best-fit values	WT-2	F127A-2		Best-fit values	WT-3	F127A-3
	Concentration	SSTR2-WT-1			F127A-1			Concentration	SSTR2-WT-2			F127A-2			Concentration	SSTR2-WT-3			F127A-3					Bottom	-0.438	3.363		Bottom	-4.818	-15.5		Bottom	-0.9578	3.745
	1e-06	113.373	100.65	85.9775	106.24	107.96	108.458	1e-06	107.929	96.3873	95.6838	119.199	113.762	116.239	1e-06	100.636	98.4227	100.942	110.649	111.191	108.938			Top	112	103.1		Top	106.2	109.8		Top	106.4	109.1
	1e-07	116.408	124.67	114.799	103.096	102.144	101.707	1e-07	106.342	103.913	113.148	106.442	120.006	112.201	1e-07	111.453	115.22	111.547	111.263	109.576	113.407			LogEC50	-8.811	-9.003		LogEC50	-8.937	-9.089		LogEC50	-9.526	-9.177
	1e-08	99.7863	113.15	94.1019	84.0499	88.6386	90.967	1e-08	91.4958	107.831	98.3504	97.2425	90.0443	81.5337	1e-08	105.992	105.603	108.181	101.36	94.2881	102.589			EC50	1.547e-09	9.936e-10		EC50	1.156e-09	8.156e-10		EC50	2.981e-10	6.655e-10
	1e-09	40.8879	37.4144	46.1602	51.5355	60.6587	51.4246	1e-09	47.8733	40.1107	47.9305	53.992	37.3327	50.0462	1e-09	70.5015	81.8959	72.9498	63.7716	58.4587	65.5547			Span	112.4	99.71		Span	111	125.3		Span	107.3	105.4
	1e-10	1.05752	22.4412	-14.0988	6.19856	6.12414	31.4818	1e-10	1.48598	6.79463	4.89694	27.0999	19.4569	23.1847	1e-10	35.9531	31.8803	29.9027	13.2081	39.267	33.0625			Std. Error				Std. Error				Std. Error
	1e-11	-15.0996	-33.5921	4.74031	10.6359	1.47491	11.9464	1e-11	-21.9408	-31.7565	-4.4934	-13.2295	-20.9248	-39.7248	1e-11	-6.85867	3.88841	-7.459	3.05204	3.96766	4.29294			Bottom	3.911	3.256		Bottom	3.435	6.37		Bottom	3.016	2.316
	1e-12	17.6333	2.33963	-0.76752	-14.3509	-6.85108	24.9607	1e-12	8.56964	6.6883	2.13219	-13.0028	-40.4398	-63.6783	1e-12	-9.97803	3.87664	8.385	-5.46557	7.1723	2.93157			Top	4.714	3.863		Top	4.159	7.363		Top	2.985	2.605
	1e-13	3.1573	10.4051	-13.5624	-16.0676	17.104	-1.03639	1e-13	10.4101	8.21791	-18.628	22.1775	3.95737	-26.1349	1e-13	-5.15185	-13.992	19.1438	-1.53807	-1.93564	3.47371			LogEC50	0.1233	0.115		LogEC50	0.1102	0.1778		LogEC50	0.09671	0.07684
I130A																								Best-fit values	WT-1	I130A-1		Best-fit values	WT-2	I130A-2		Best-fit values	WT-3	I130A-3
	Concentration	SSTR2-WT-1			I130A-1			Concentration	SSTR2-WT-2			I130A-2			Concentration	SSTR2-WT-3			I130A-3					Bottom	-3.466	11.53		Bottom	-6.932	16.26		Bottom	-3.016	6.76
	1e-05	98.9033	97.3933	102.607	117.426	116.487	115.91	1e-05	98.7656	99.2447	101.99	125.723	125.61	122.479	1e-05	99.3581	96.1347	104.507	112.4	109.443	107.859			Top	113	116.5		Top	119.3	124.7		Top	103.7	108.2
	1e-06	109.778	110.251	107.959	118.797	119.499	113.92	1e-06	118.321	113.059	116.313	126.566	128.842	126.97	1e-06	95.8381	102.982	103.664	106.594	106.504	101.349			LogEC50	-9.53	-7.749		LogEC50	-9.494	-7.822		LogEC50	-8.949	-7.621
	1e-07	121.247	120.875	117.203	94.6431	102.117	92.0716	1e-07	130.06	126.943	130.475	104.299	107.322	101.719	1e-07	105.669	104.023	103.852	86.2712	84.6234	89.5037			EC50	2.954e-10	1.784e-08		EC50	3.209e-10	1.508e-08		EC50	1.126e-09	2.395e-08
	1e-08	118.908	123.297	118.211	48.4287	49.8784	56.5761	1e-08	121.694	135.563	127.209	59.5657	54.7129	68.2255	1e-08	98.2903	99.7512	98.9206	34.6737	37.845	40.2189			Span	116.5	105		Span	126.2	108.4		Span	106.8	101.4
	1e-09	89.5698	86.5923	83.8097	15.2204	30.3562	2.81346	1e-09	86.4155	91.4216	91.5755	26.8974	43.3179	14.1988	1e-09	49.7466	37.5452	51.0765	11.2774	24.3888	3.45615			Std. Error				Std. Error				Std. Error
	1e-10	28.9938	25.5122	18.9277	14.5775	12.9813	15.8042	1e-10	28.1841	14.1835	18.6386	16.4418	6.66757	24.8295	1e-10	-0.95499	2.42413	3.29919	14.5568	1.94494	11.0795			Bottom	4.222	2.705		Bottom	5.587	3.837		Bottom	1.91	2.028
	1e-11	15.1503	-6.32615	-14.9338	33.6362	14.9864	13.7991	1e-11	19.4254	-22.5468	-22.1621	45.2605	20.7149	20.0524	1e-11	0.678955	-5.09051	0.589966	21.5948	6.09925	-0.33107			Top	2.906	3.492		Top	3.908	4.824		Top	1.634	2.757
	1e-12	14.0951	-12.9689	-1.12618	9.77131	-2.36229	-7.40902	1e-12	2.43892	-7.90085	5.46193	16.6855	-19.7543	3.06879	1e-12	-7.08288	1.91244	5.17044	1.17199	-8.91094	7.73895			LogEC50	0.103	0.09729		LogEC50	0.1268	0.1302		LogEC50	0.05364	0.07926
Y205A																								Best-fit values	WT-1	Y205A-1		Best-fit values	WT-2	Y205A-2		Best-fit values	WT-3	Y205A-3
	Concentration	SSTR2-WT-1			Y205A-1			Concentration	SSTR2-WT-2			Y205A-2			Concentration	SSTR2-WT-3		Y205A-3						Bottom	-1.411	11.16		Bottom	7.891	-6.723		Bottom	0.01788	0.8743
	1e-06	103.531	96.5402	99.9283	85.1275	84.871	91.733	1e-06	103.832	94.3518	101.816	89.8034	78.4512	88.073	1e-05	95.7137	104.286	106.886	101.774					Top	103.8	93.87		Top	104.3	98.77		Top	104.8	103.5
	1e-07	109.863	107.218	107.596	99.0026	103.259	95.4125	1e-07	108.093	99.6835	104.22	106.826	101.874	99.6467	1e-06	107.359	108.616	106.836	108.624					LogEC50	-9.3	-9.464		LogEC50	-9.109	-9.038		LogEC50	-8.988	-9.745
	1e-08	93.1073	103.282	100.655	91.0782	91.5499	90.0021	1e-08	104.164	100.044	100.114	102.76	100.293	96.9823	1e-07	104.304	108.616	109.178	105.866					EC50	5.014e-10	3.437e-10		EC50	7.773e-10	9.155e-10		EC50	1.029e-09	1.799e-10
	1e-09	73.6924	53.2386	68.511	78.1189	72.5299	73.3336	1e-09	70.3121	64.0496	54.6115	43.9816	51.7533	48.6039	1e-08	94.1074	92.0471	91.0203	93.5764					Span	105.2	82.7		Span	96.39	105.5		Span	104.7	102.6
	1e-10	13.2559	-6.90717	58.4084	36.3264	44.5439	18.2498	1e-10	16.9525	18.1404	3.66051	-6.24089	-13.9707	-30.8193	1e-09	48.5203	56.9533	86.6761	88.4893					Std. Error				Std. Error				Std. Error
	1e-11	-3.95592	-11.498	16.0752	-13.7751	-18.7871	-44.3668	1e-11	23.2851	14.7075	15.3763	-5.83973	53.3579	14.6013	1e-10	15.6438	-0.9079	45.4126	30.8564					Bottom	4.462	8.737		Bottom	2.335	4.731		Bottom	2.368	3.166
	1e-12	-0.39879	-7.64626	-8.82855	78.8791	43.7791	50.5885	1e-12	9.16999	17.4108	9.3103	-28.8674	-23.9457	-29.514	1e-11	-1.16979	6.19817	11.8049	3.41869					Top	4.816	8.863		Top	2.682	4.561		Top	2.002	1.99
	1e-13	6.47208	-19.5588	13.0868	-14.8742	-4.82042	19.6946	1e-13	0.23229	-3.78056	3.54827	-7.19888	14.0445	-6.84562	1e-12	-1.13488	1.13488	-1.32844	1.32844					LogEC50	0.149	0.3679		LogEC50	0.08466	0.1326		LogEC50	0.06724	0.08078
F208A																								Best-fit values	WT-1	F208A-1		Best-fit values	WT-2	F208A-2		Best-fit values	WT-3	F208A-3
	Concentration	SSTR2-WT-1			F208A-1			Concentration	SSTR2-WT-2			F208A-2			Concentration	SSTR2-WT-3			F208A-3					Bottom	-1.411	6.193		Bottom	4.431	3.33		Bottom	0.6589	-2.358
	1e-06	103.531	96.5402	99.9283	101.066	99.3575	95.832	1e-06	98.2492	101.535	100.216	79.5465	82.7939	92.1698	1e-06	98.9737	100.288	100.738	83.1995	79.5198	82.1202			Top	103.8	96.82		Top	96.99	91.7		Top	93.02	86.81
	1e-07	109.863	107.218	107.596	80.4725	84.7644	77.3912	1e-07	91.2999	91.4992	91.8224	42.7339	48.1991	41.3797	1e-07	86.0207	91.1007	89.6647	41.3158	48.4373	40.1133			LogEC50	-9.3	-7.826		LogEC50	-8.26	-7.007		LogEC50	-8.524	-7.101
	1e-08	93.1073	103.282	100.655	38.2436	48.4751	40.2711	1e-08	61.8004	57.5553	49.9973	19.498	13.4316	29.1986	1e-08	62.0565	57.7323	62.6644	15.634	14.8182	18.7571			EC50	5.014e-10	1.493e-08		EC50	5.491e-09	9.845e-08		EC50	2.991e-09	7.927e-08
	1e-09	73.6924	53.2386	68.511	23.8718	19.9283	16.3627	1e-09	35.4846	37.1061	21.6937	6.41872	15.6012	15.5321	1e-09	29.4242	39.5152	31.054	4.0211	4.37803	-0.58496			Span	105.2	90.63		Span	92.56	88.37		Span	92.36	89.17
	1e-10	13.2559	-6.90717	58.4084	8.85895	8.45484	1.34469	1e-10	11.5229	21.6183	6.0389	7.72457	-1.29894	-1.67895	1e-10	6.25199	22.8984	-1.26617	-5.53521	-3.03247	-3.18544			Std. Error				Std. Error				Std. Error
	1e-11	-3.95592	-11.498	16.0752	2.48385	9.1237	9.52084	1e-11	11.0758	-7.26176	9.45968	-3.59282	3.39245	-0.17273	1e-11	-0.30011	-2.75469	0.541079	-3.10895	-6.64423	-14.8111			Bottom	4.462	1.777		Bottom	2.675	1.938		Bottom	2.484	1.497
	1e-12	-0.39879	-7.64626	-8.82855	-0.12193	6.29671	9.25086	1e-12	-1.09896	-10.9357	-5.41938	-9.34134	-5.41687	6.16308	1e-12	-8.76132	-5.16983	-6.82264	-9.90757	-5.89639	-5.45872			Top	4.816	3.358		Top	4.247	6.24		Top	3.523	4.513
	1e-13	6.47208	-19.5588	13.0868	-13.0446	5.41709	7.62747	1e-13	-0.17239	-4.55745	4.72984	-6.37035	4.38048	1.98987	1e-13	-0.16868	-1.62433	1.79301	-5.25901	5.76325	-0.50423			LogEC50	0.149	0.0861		LogEC50	0.1205	0.1208		LogEC50	0.1097	0.09067
P220A																								Best-fit values	WT-1	P220A-1		Best-fit values	WT-2	P220A-2		Best-fit values	WT-3	P220A-3
	Concentration	SSTR2-WT-1			P220A-1			Concentration	SSTR2-WT-2			P220A-2			Concentration	SSTR2-WT-3			P220A-3					Bottom	-3.466	6.519		Bottom	-6.932	4.552		Bottom	-3.016	2.569
	1e-05	98.9033	97.3933	102.607	110.357	113.191	108.951	1e-05	98.7656	99.2447	101.99	113.784	110.99	108.266	1e-05	99.3581	96.1347	104.507	102.633	103.05	99.5517			Top	113	118.5		Top	119.3	123.6		Top	103.7	106
	1e-06	109.778	110.251	107.959	123.144	121.989	124.474	1e-06	118.321	113.059	116.313	130.092	131.782	132.195	1e-06	95.8381	102.982	103.664	109.863	109.802	109.361			LogEC50	-9.53	-8.456		LogEC50	-9.494	-8.51		LogEC50	-8.949	-8.511
	1e-07	121.247	120.875	117.203	117.425	113.737	116.654	1e-07	130.06	126.943	130.475	120.818	123.886	123.318	1e-07	105.669	104.023	103.852	101.166	100.722	102.844			EC50	2.954e-10	3.498e-09		EC50	3.209e-10	3.093e-09		EC50	1.126e-09	3.083e-09
	1e-08	118.908	123.297	118.211	105.263	83.3661	89.9376	1e-08	121.694	135.563	127.209	106.973	99.5704	92.7758	1e-08	98.2903	99.7512	98.9206	96.7487	74.7959	82.34			Span	116.5	112		Span	126.2	119.1		Span	106.8	103.4
	1e-09	89.5698	86.5923	83.8097	21.3627	45.5789	9.32843	1e-09	86.4155	91.4216	91.5755	36.6806	40.8086	4.13769	1e-09	49.7466	37.5452	51.0765	20.9477	33.0425	17.253			Std. Error				Std. Error				Std. Error
	1e-10	28.9938	25.5122	18.9277	27.6317	18.2061	21.9033	1e-10	28.1841	14.1835	18.6386	21.5031	14.8605	21.3907	1e-10	-0.95499	2.42413	3.29919	22.5209	14.77	6.58044			Bottom	4.222	3.638		Bottom	5.587	3.923		Bottom	1.91	2.614
	1e-11	15.1503	-6.32615	-14.9338	12.367	11.1438	-9.9065	1e-11	19.4254	-22.5468	-22.1621	3.58813	17.2877	-12.9175	1e-11	0.678955	-5.09051	0.589966	3.57609	6.95981	-12.2619			Top	2.906	3.702		Top	3.908	3.908		Top	1.634	2.603
	1e-12	14.0951	-12.9689	-1.12618	2.62406	4.3472	-6.97126	1e-12	2.43892	-7.90085	5.46193	-0.54401	4.75803	-4.21402	1e-12	-7.08288	1.91244	5.17044	3.77746	-2.0856	-1.69186			LogEC50	0.103	0.1132		LogEC50	0.1268	0.1138		LogEC50	0.05364	0.08726
F265A																								Best-fit values	WT-1	F265A-1		Best-fit values	WT-2	F265A-2		Best-fit values	WT-3	F265A-3
	Concentration	SSTR2-WT-1			F265A-1			Concentration	SSTR2-WT-2			F265A-2			Concentration	SSTR2-WT-3			F265A-3					Bottom	-3.016	-8.311		Bottom	-3.466	-6.152		Bottom	-6.932	-8.585
	1e-05	99.3581	96.1347	104.507	110.88	109.496	106.698	1e-05	98.9033	97.3933	102.607	115.629	116.924	114.592	1e-05	98.7656	99.2447	101.99	119.988	123.7	120.041			Top	103.7	105.3		Top	113	114.8		Top	119.3	121
	1e-06	95.8381	102.982	103.664	106.575	107.945	104.818	1e-06	109.778	110.251	107.959	117.334	114.011	117.097	1e-06	118.321	113.059	116.313	123.25	124.61	122.439			LogEC50	-8.949	-7.946		LogEC50	-9.53	-7.834		LogEC50	-9.494	-8.008
	1e-07	105.669	104.023	103.852	88.8132	82.077	86.1893	1e-07	121.247	120.875	117.203	95.112	91.5147	93.8976	1e-07	130.06	126.943	130.475	105.475	102.873	106.171			EC50	1.126e-09	1.133e-08		EC50	2.954e-10	1.466e-08		EC50	3.209e-10	9.815e-09
	1e-08	98.2903	99.7512	98.9206	43.1712	53.8046	40.6976	1e-08	118.908	123.297	118.211	44.3025	49.2156	41.4403	1e-08	121.694	135.563	127.209	57.5346	62.703	47.0174			Span	106.8	113.6		Span	116.5	121		Span	126.2	129.6
	1e-09	49.7466	37.5452	51.0765	7.80148	4.11714	9.99957	1e-09	89.5698	86.5923	83.8097	8.62651	-4.94008	7.26916	1e-09	86.4155	91.4216	91.5755	17.2711	3.87967	11.8428			Std. Error				Std. Error				Std. Error
	1e-10	-0.95499	2.42413	3.29919	-5.79406	-12.2109	-2.92382	1e-10	28.9938	25.5122	18.9277	-6.84359	-10.298	-8.10646	1e-10	28.1841	14.1835	18.6386	-6.0526	-7.29955	-16.0956			Bottom	1.91	3.61		Bottom	4.222	2.582		Bottom	5.587	3.98
	1e-11	0.678955	-5.09051	0.589966	1.96916	-50.1147	-19.2351	1e-11	15.1503	-6.32615	-14.9338	1.10232		-29.9761	1e-11	19.4254	-22.5468	-22.1621	4.57295	-53.7376	-12.4101			Top	1.634	4.359		Top	2.906	3.079		Top	3.908	4.714
	1e-12	-7.08288	1.91244	5.17044	-3.13674	-4.19299	7.32972	1e-12	14.0951	-12.9689	-1.12618	-4.58058	-6.88046	11.461	1e-12	2.43892	-7.90085	5.46193	-11.0645	-3.75369	14.8182			LogEC50	0.05364	0.113		LogEC50	0.103	0.07503		LogEC50	0.1268	0.1081
W269A																								Best-fit values	WT-1	W269A-1		Best-fit values	WT-2	W269A-2		Best-fit values	WT-3	W269A-3
	Concentration	SSTR2-WT-1			W269A-1			Concentration	SSTR2-WT-2			W269A-2			Concentration	SSTR2-WT-3			W269A-3					Bottom	-3.016	-6.112		Bottom	-3.466	-8.179		Bottom	-6.932	-4.689
	1e-05	99.3581	96.1347	104.507	98.6791	93.1316	83.911	1e-05	98.9033	97.3933	102.607	71.9821	70.0681	83.5246	1e-05	98.7656	99.2447	101.99	115.141	109.251	107.655			Top	103.7	99.48		Top	113	103		Top	119.3	120.1
	1e-06	95.8381	102.982	103.664	90.1402	91.0115	86.2754	1e-06	109.778	110.251	107.959	101.675	97.3055	93.2518	1e-06	118.321	113.059	116.313	109.565	105.533	109.42			LogEC50	-8.949	-9.221		LogEC50	-9.53	-9.298		LogEC50	-9.494	-9.219
	1e-07	105.669	104.023	103.852	108.912	106.274	107.295	1e-07	121.247	120.875	117.203	119.739	118.021	118.949	1e-07	130.06	126.943	130.475	133.596	129.283	128.661			EC50	1.126e-09	6.007e-10		EC50	2.954e-10	5.033e-10		EC50	3.209e-10	6.044e-10
	1e-08	98.2903	99.7512	98.9206	105.607	102.583	101.245	1e-08	118.908	123.297	118.211	117.267	115.819	114.616	1e-08	121.694	135.563	127.209	125.389	120.335	122.826			Span	106.8	105.6		Span	116.5	111.2		Span	126.2	124.8
	1e-09	49.7466	37.5452	51.0765	59.5052	65.8245	61.2048	1e-09	89.5698	86.5923	83.8097	66.7899	70.6825	64.6116	1e-09	86.4155	91.4216	91.5755	83.1649	74.6846	74.1412			Std. Error				Std. Error				Std. Error
	1e-10	-0.95499	2.42413	3.29919	-0.86323	12.7012	-12.4652	1e-10	28.9938	25.5122	18.9277	7.03044	18.5256	-21.7752	1e-10	28.1841	14.1835	18.6386	-7.07251	13.0346	-8.24942			Bottom	1.91	4.366		Bottom	4.222	6.831		Bottom	5.587	5.158
	1e-11	0.678955	-5.09051	0.589966	-2.39	12.9284	-22.2493	1e-11	15.1503	-6.32615	-14.9338	-3.37344	0.306481	-20.8794	1e-11	19.4254	-22.5468	-22.1621	0.176378	18.5822	-11.0873			Top	1.634	3.42		Top	2.906	5.197		Top	3.908	4.044
	1e-12	-7.08288	1.91244	5.17044	5.39221	-11.1337	5.74151	1e-12	14.0951	-12.9689	-1.12618	11.5074	-11.7343	0.226996	1e-12	2.43892	-7.90085	5.46193	16.9188	-20.7588	3.83997			LogEC50	0.05364	0.121		LogEC50	0.103	0.1797		LogEC50	0.1268	0.121
F272A																								Best-fit values	WT-1	F272A-1		Best-fit values	WT-2	F272A-2		Best-fit values	WT-3	F272A-3
	Concentration	SSTR2-WT-1			F272A-1			Concentration	SSTR2-WT-2			F272A-2			Concentration	SSTR2-WT-3			F272A-3					Bottom	-5.769	9.906		Bottom	-4.038	0.969		Bottom	-0.5501	2.026
	1e-06	105.167	91.6858	103.147	48.0783	49.603	58.9126	1e-06	102.896	98.2158	98.8882	47.1787	39.5277	52.0694	1e-06	102.732	100.42	96.848	58.3124	54.3123	50.5627			Top	108	57.1		Top	107.8	52.69		Top	106.1	61.84
	1e-07	109.71	117.887	108.448	58.1066	52.8506	58.1401	1e-07	114.863	110.54	109.151	47.2341	54.1154	49.782	1e-07	110.608	107.591	109.093	28.6837	25.4616	22.8619			LogEC50	-8.575	-7.753		LogEC50	-8.63	-7.573		LogEC50	-8.998	-6.838
	1e-08	79.3878	81.5905	97.5293	26.4298	24.7808	14.3293	1e-08	85.6635	87.1278	94.7302	10.5768	9.18464	3.88377	1e-08	98.8254	102.921	97.8001	9.83701	6.42897	11.1349			EC50	2.66e-09	1.766e-08		EC50	2.346e-09	2.671e-08		EC50	1.004e-09	1.453e-07
	1e-09	18.8877	22.6428	23.607	17.9061	21.1033	23.0075	1e-09	25.1735	28.0478	24.6035	2.4361	16.7149	-0.42063	1e-09	41.5171	59.8744	46.0156	3.13858	-6.42897	-6.14434			Span	113.8	47.19		Span	111.8	51.72		Span	106.7	59.81
	1e-10	5.45237	5.92625	2.96857	8.22033	15.4443	19.2326	1e-10	2.41661	5.28869	9.73825	5.49309	-4.24006	5.03466	1e-10	14.425	5.87307	27.5006	10.8503	14.5771	3.18792			Std. Error				Std. Error				Std. Error
	1e-11	-3.04479	-13.9833	-5.45346	8.40169	12.1463	16.4418	1e-11	-3.00336	-7.13959	-12.9055	-3.69477	-0.67156	4.88025	1e-11	-4.94916	8.83637	1.02814	8.6719	-8.94895	-1.68504			Bottom	3.014	2.138		Bottom	2.571	2.121		Bottom	2.266	1.705
	1e-12	-11.8851	-11.2577	-17.4476	7.5688	7.89121	8.26735	1e-12	1.5898	-5.47509	-17.7424	4.984	8.27502	-7.01234	1e-12	-5.95758	-4.20552	-10.4983	6.6415	3.5143	-3.59779			Top	4.18	4.196		Top	3.482	4.653		Top	2.691	6.371
	1e-13	-6.35546	-17.3691	23.7246	-5.99262	11.9919	-5.99935	1e-13	-4.34149	-15.2924	19.6339	-9.55058	-4.82636	14.3769	1e-13	-1.92389	-2.78584	4.70973	-3.38527	13.1729	-9.78767			LogEC50	0.1066	0.2052		LogEC50	0.09084	0.2023		LogEC50	0.07486	0.1707
N276A																								Best-fit values	WT-1	N276A-1		Best-fit values	WT-2	N276A-2		Best-fit values	WT-3	N276A-3
	Concentration	SSTR2-WT-1			N276A-1			Concentration	SSTR2-WT-2			N276A-2			Concentration	SSTR2-WT-3			N276A-3					Bottom	-2.507	-4.414		Bottom	-5.769	-3.382		Bottom	-4.038	-1.142
	1e-06	102.854	100.597	96.5492	86.0774	84.1448	87.7722	1e-06	105.167	91.6858	103.147	62.4099	76.7281	62.7324	1e-06	102.896	98.2158	98.8882	59.8251	65.0474	68.156			Top	108.7	98.25		Top	108	85.59		Top	107.8	83.41
	1e-07	114.024	110.488	109.97	104.138	109.694	104.207	1e-07	109.71	117.887	108.448	90.2231	100.258	106.108	1e-07	114.863	110.54	109.151	92.6688	96.833	99.6232			LogEC50	-8.908	-9.003		LogEC50	-8.575	-8.659		LogEC50	-8.63	-8.752
	1e-08	103.671	107.688	98.9007	96.7619	91.5313	92.0218	1e-08	79.3878	81.5905	97.5293	71.3104	75.1992	80.7762	1e-08	85.6635	87.1278	94.7302	72.4467	84.586	79.0805			EC50	1.236e-09	9.926e-10		EC50	2.66e-09	2.194e-09		EC50	2.346e-09	1.771e-09
	1e-09	41.0552	48.0605	38.4374	38.2846	48.6762	52.6184	1e-09	18.8877	22.6428	23.607	24.2507	14.8759	13.5405	1e-09	25.1735	28.0478	24.6035	17.0589	27.6416	22.6347			Span	111.2	102.7		Span	113.8	88.97		Span	111.8	84.55
	1e-10	10.6658	6.2188	20.6495	-9.73525	4.62421	10.5979	1e-10	5.45237	5.92625	2.96857	39.2291	-4.11639	-9.8452	1e-10	2.41661	5.28869	9.73825	33.5427	-2.25964	2.93457			Std. Error				Std. Error				Std. Error
	1e-11	-4.52277	4.25648	-7.07297	-5.92485	-17.6635	2.89288	1e-11	-3.04479	-13.9833	-5.45346	-34.3994	-6.61652	10.1335	1e-11	-3.00336	-7.13959	-12.9055	-24.9817	-18.2964	15.5889			Bottom	2.217	2.664		Bottom	3.014	4.826		Bottom	2.571	4.601
	1e-12	-6.04265	-9.73993	-9.63341	-7.30845	-4.66936	4.28746	1e-12	-11.8851	-11.2577	-17.4476	4.07466	-3.49414	-11.5601	1e-12	1.5898	-5.47509	-17.7424	18.1848	-4.37103	-8.74129			Top	2.709	3.16		Top	4.18	6.456		Top	3.482	5.933
	1e-13	-2.50923	-1.79846	4.30769	-1.13348	1.05539	0.078087	1e-13	-6.35546	-17.3691	23.7246	9.58722	-1.69591	-7.89138	1e-13	-4.34149	-15.2924	19.6339	2.56941	3.15694	-5.72635			LogEC50	0.07149	0.0914		LogEC50	0.1066	0.212		LogEC50	0.09084	0.2053
K291A																								Best-fit values	WT-1	K291A-1		Best-fit values	WT-2	K291A-2		Best-fit values	WT-3	K291A-3
	Concentration	SSTR2-WT-1			K291A-1			Concentration	SSTR2-WT-2			K291A-2			Concentration	SSTR2-WT-3			K291A-3					Bottom	-4.038	1.006		Bottom	0.6633	-4.234		Bottom	-5.769	-10.93
	1e-06	102.896	98.2158	98.8882	79.187	86.3008	85.5341	1e-06	103.584	96.4202	99.9954	92.8532	112.23	104.533	1e-06	105.167	91.6858	103.147	79.8111	71.1662	72.8506			Top	107.8	93.82		Top	108.3	110.4		Top	108	88.26
	1e-07	114.863	110.54	109.151	98.8305	98.4258	102.799	1e-07	111.46	113.644	107.693	114.412	118.63	114.143	1e-07	109.71	117.887	108.448	104.46	91.7425	91.2437			LogEC50	-8.63	-8.362		LogEC50	-8.585	-8.83		LogEC50	-8.575	-8.158
	1e-08	85.6635	87.1278	94.7302	74.9589	61.7777	64.1237	1e-08	83.6926	99.056	91.4541	96.1621	95.1486	94.5255	1e-08	79.3878	81.5905	97.5293	57.1865	50.5371	41.1996			EC50	2.346e-09	4.345e-09		EC50	2.6e-09	1.48e-09		EC50	2.66e-09	6.952e-09
	1e-09	25.1735	28.0478	24.6035	39.8079	-9.95555	8.60211	1e-09	31.9338	13.2505	31.9156	34.7061	46.3439	52.2433	1e-09	18.8877	22.6428	23.607	7.51805	-22.0436	-14.7485			Span	111.8	92.81		Span	107.7	114.6		Span	113.8	99.18
	1e-10	2.41661	5.28869	9.73825	57.9115	7.04577	-24.137	1e-10	5.05123	21.2492	-11.8445	11.0073	-1.53074	-37.2012	1e-10	5.45237	5.92625	2.96857	37.332	-20.7054	-46.4464			Std. Error				Std. Error				Std. Error
	1e-11	-3.00336	-7.13959	-12.9055	42.9338	-18.4776	-32.33	1e-11	-5.36892	-4.39759	6.72027	5.01551	7.80869	13.556	1e-11	-3.04479	-13.9833	-5.45346	20.3533	-49.2752	-30.5476			Bottom	2.571	6.088		Bottom	3.658	5.35		Bottom	3.014	6.215
	1e-12	1.5898	-5.47509	-17.7424	5.66711	0.461748	-8.06688	1e-12		18.1528	-2.03995	-1.64998	22.1621	-48.0758	1e-12	-11.8851	-11.2577	-17.4476	-1.10333	3.67392	-15.1006			Top	3.482	9.274		Top	4.825	6.388		Top	4.18	10.26
	1e-13	-4.34149	-15.2924	19.6339	8.95747	-9.61335	0.655879	1e-13	23.4244	-20.0894	-3.33506	2.06135	-2.06135		1e-13	-6.35546	-17.3691	23.7246	18.1349	-23.6046	5.46981			LogEC50	0.09084	0.2737		LogEC50	0.131	0.1643		LogEC50	0.1066	0.2602
F294A																								Best-fit values	WT-1	F294A-1		Best-fit values	WT-2	F294A-2		Best-fit values	WT-3	F294A-3
	Concentration	SSTR2-WT-1			F294A-1			Concentration	SSTR2-WT-2			F294A-2			Concentration	SSTR2-WT-3			F294A-3					Bottom	-5.769	3.955		Bottom	-4.038	-11.05		Bottom	-0.438	15.03
	1e-06	105.167	91.6858	103.147	73.2479	88.3632	75.1551	1e-06	102.896	98.2158	98.8882	76.1089	80.0113	71.49	1e-06	113.373	100.65	85.9775	129.427	126.151	118.736			Top	108	89.53		Top	107.8	90.09		Top	112	121.4
	1e-07	109.71	117.887	108.448	94.5944	93.6576	105.936	1e-07	114.863	110.54	109.151	98.6594	99.105	105.349	1e-07	116.408	124.67	114.799	131.961	131.734	130.476			LogEC50	-8.575	-8.447		LogEC50	-8.63	-8.376		LogEC50	-8.811	-9.824
	1e-08	79.3878	81.5905	97.5293	60.5233	76.0807	62.4005	1e-08	85.6635	87.1278	94.7302	63.9263	67.5949	48.5455	1e-08	99.7863	113.15	94.1019	119.185	122.927	118.469			EC50	2.66e-09	3.574e-09		EC50	2.346e-09	4.21e-09		EC50	1.547e-09	1.5e-10
	1e-09	18.8877	22.6428	23.607	8.34696	11.2134	41.5787	1e-09	25.1735	28.0478	24.6035	1.42064	-5.33048	20.3297	1e-09	40.8879	37.4144	46.1602	84.7595	96.513	83.6091			Span	113.8	85.58		Span	111.8	101.1		Span	112.4	106.4
	1e-10	5.45237	5.92625	2.96857	-5.46801	13.2442	33.1368	1e-10	2.41661	5.28869	9.73825	-9.59732	-9.79429	-10.1833	1e-10	1.05752	22.4412	-14.0988	62.0859	60.7261	62.046			Std. Error				Std. Error				Std. Error
	1e-11	-3.04479	-13.9833	-5.45346	-22.4005	4.60376	7.08798	1e-11	-3.00336	-7.13959	-12.9055	-37.1508	-24.1336	-10.3409	1e-11	-15.0996	-33.5921	4.74031	44.676	40.8758	42.6204			Bottom	3.014	4.251		Bottom	2.571	3.784		Bottom	3.911	4.897
	1e-12	-11.8851	-11.2577	-17.4476	18.0141	5.88896	6.49222	1e-12	1.5898	-5.47509	-17.7424	-6.85206	-5.02764	-6.39904	1e-12	17.6333	2.33963	-0.76752	17.3747	6.99296	9.03661			Top	4.18	6.241		Top	3.482	5.731		Top	4.714	4.353
	1e-13	-6.35546	-17.3691	23.7246	-1.05787	-19.4367	20.4946	1e-13	-4.34149	-15.2924	19.6339	1.35909	-14.7505	13.3914	1e-13	3.1573	10.4051	-13.5624	4.41097	-6.08444	1.67347			LogEC50	0.1066	0.2057		LogEC50	0.09084	0.156		LogEC50	0.1233	0.1431
D295A																								Best-fit values	WT-1	D295A-1		Best-fit values	WT-2	D295A-2		Best-fit values	WT-3	D295A-3
	Concentration	SSTR2-WT-1			D295A-1			Concentration	SSTR2-WT-2			D295A-2			Concentration	SSTR2-WT-3			D295A-3					Bottom	0.4927	-5.811		Bottom	0.056	-4.778		Bottom	-0.1327	-4.901
	1e-05	97.0909	102.441	100.468	105.493	109.911	107.708	1e-05	107.362	100.478	102.16	105.014	111.349	109.822	1e-05	98.7695	100.52	100.711	106.091	108.334	105.841			Top	105.3	119.3		Top	112.4	114.8		Top	113.6	116.5
	1e-06	106.206	105.249	102.15	129.579	126.799	126.796	1e-06	115.181	114.482	113.542	119.907	111.801	116.593	1e-06	122.282	120.315	119.888	127.627	119.905	122.91			LogEC50	-8.206	-7.797		LogEC50	-8.137	-7.798		LogEC50	-8.071	-7.743
	1e-07	108.806	103.251	103.162	102.539	104.841	104.173	1e-07	111.355	112.48	112.275	101.96	102.886	102.042	1e-07	117.007	107.671	109.291	98.5947	99.539	99.0564			EC50	6.227e-09	1.596e-08		EC50	7.302e-09	1.594e-08		EC50	8.484e-09	1.808e-08
	1e-08	63.758	66.1483	67.4362	34.6334	47.2802	43.0421	1e-08	63.7245	63.4923	66.6838	36.0202	42.8169	41.7761	1e-08	56.6448	60.899	64.5833	34.2045	39.8911	39.6183			Span	104.8	125.1		Span	112.3	119.6		Span	113.7	121.4
	1e-09	14.5299	9.70942	7.63356	-7.57717	-1.00494	3.23956	1e-09	13.5328	6.37758	9.01825	-3.7952	-2.93313	0.354814	1e-09	10.1514	5.17944	7.42578	-3.49654	-0.62408	-2.54527			Std. Error				Std. Error				Std. Error
	1e-10	13.2619	-2.36169	2.55813	-7.50011	1.5957	-9.73794	1e-10	9.96328	-3.86111	3.80171	-4.53374	-0.64129	-7.16725	1e-10	10.211	-3.71527	6.22392	-5.49467	0.03575	-8.48604			Bottom	1.558	2.26		Bottom	1.812	1.458		Bottom	2.399	1.846
	1e-11	4.48832	2.11449	-0.4911	-10.6241	-9.76042	-4.10644	1e-11	6.43698	-1.60384	0.210606	-6.25524	-2.7255	-6.46288	1e-11	4.99821	0.336235	-4.05866	-8.5863	-3.80197	-5.16825			Top	1.736	2.867		Top	2.064	1.849		Top	2.788	2.389
	1e-12	1.32652	-2.14318	0.81666	0.654975	2.73227	-3.38725	1e-12	1.01523	-0.1458	-0.86942	-3.35365	5.50619	-2.15254	1e-12	1.46894	-2.66842	1.19948	-2.2002	4.19755	-1.99736			LogEC50	0.05202	0.06706		LogEC50	0.05636	0.04524		LogEC50	0.07385	0.05755
Y302A																								Best-fit values	WT-1	Y302A-1		Best-fit values	WT-2	Y302A-2		Best-fit values	WT-3	Y302A-3
	Concentration	SSTR2-WT			Y302A			Concentration	SSTR2-WT			Y302A			Concentration	SSTR2-WT			Y302A					Bottom	-0.5501	5.692		Bottom	-5.769	6.053		Bottom	-4.038	6.125
	1e-06	102.732	100.42	96.848	48.0644	58.9096	53.9808	1e-06	105.167	91.6858	103.147	52.4441	59.3172	43.9044	1e-06	102.896	98.2158	98.8882	55.0498	54.4267	47.843			Top	106.1	51.54		Top	108	59.6		Top	107.8	56.25
	1e-07	110.608	107.591	109.093	35.7657	47.1972	40.2161	1e-07	109.71	117.887	108.448	61.5737	66.1244	63.008	1e-07	114.863	110.54	109.151	50.3967	62.0497	67.2542			LogEC50	-8.998	-7.774		LogEC50	-8.575	-7.903		LogEC50	-8.63	-8.216
	1e-08	98.8254	102.921	97.8001	21.4145	23.3928	24.4977	1e-08	79.3878	81.5905	97.5293	30.7576	23.9033	19.8547	1e-08	85.6635	87.1278	94.7302	33.2096	30.7721	28.4909			EC50	1.004e-09	1.681e-08		EC50	2.66e-09	1.251e-08		EC50	2.346e-09	6.08e-09
	1e-09	41.5171	59.8744	46.0156	13.4119	15.1031	13.955	1e-09	18.8877	22.6428	23.607	15.8846	5.00369	20.0053	1e-09	25.1735	28.0478	24.6035	20.0738	18.6712	27.7749			Span	106.7	45.84		Span	113.8	53.55		Span	111.8	50.13
	1e-10	14.425	5.87307	27.5006	14.0538	7.39057	18.9517	1e-10	5.45237	5.92625	2.96857	25.2371	19.9551	9.23428	1e-10	2.41661	5.28869	9.73825	14.713	17.5053	8.53896			Std. Error				Std. Error				Std. Error
	1e-11	-4.94916	8.83637	1.02814	6.43074	14.0322	9.82255	1e-11	-3.04479	-13.9833	-5.45346	8.2551	5.61882	4.25047	1e-11	-3.00336	-7.13959	-12.9055	17.8876	-7.18433	6.25778			Bottom	2.266	2.026		Bottom	3.014	2.751		Bottom	2.571	2.571
	1e-12	-5.95758	-4.20552	-10.4983	-0.58742	-6.79081	-9.69498	1e-12	-11.8851	-11.2577	-17.4476	14.3813	-14.442	-2.91762	1e-12	1.5898	-5.47509	-17.7424	11.306	-9.1846	-0.13166			Top	2.691	3.929		Top	4.18	5.017		Top	3.482	4.153
	1e-13	-1.92389	-2.78584	4.70973	-3.64282	3.75187	-0.10905	1e-13	-6.35546	-17.3691	23.7246	4.72123	-4.49323	-0.22811	1e-13	-4.34149	-15.2924	19.6339	6.92312	-4.04559	-2.87754			LogEC50	0.07486	0.1982		LogEC50	0.1066	0.2198		LogEC50	0.09084	0.2134

## Sheet: supp table2 octreotide arrestin
Supplementary table2. summary of octreotide induced β-arrestin1 recruitment assays of SSTR2.
I284A																								Best-fit values	WT-1	I284A-1		Best-fit values	WT-2	I284A-2		Best-fit values	WT-3	I284A-3
	Concentration	SSTR2-WT-1			I284A-1			Concentration	SSTR2-WT-2			I284A-2			Concentration	SSTR2-WT-3			I284A-3					Bottom	12.18	2.896		Bottom	-1.639	-1.923		Bottom	6.264	2.808
	1e-05	76.0067	117.973	106.02	70.6858	94.1399	83.8375	1e-06	99.9186	99.4679	100.614	102.432	101.426		1e-05		100.973	99.0273	69.0535	93.5992	87.4137			Top	105.9	77.67		Top	100.5	106.8		Top	92.07	82.61
	1e-06	95.7372	135.019	106.835	62.8281	68.7547	67.5848	1e-07	93.0013	91.6416	93.2398	97.2906	96.1442		1e-06	91.6139		110.969	75.7029	75.4697	76.0592			LogEC50	-8.127	-7.134		LogEC50	-8.35	-7.815		LogEC50	-8.776	-7.106
	1e-07	84.9825	107.186	110.614	35.5176	48.1764	50.7049	1e-08	74.7619	78.6273	75.3555	40.8832	39.4043		1e-07	79.071		109.73	37.9666	53.6959	46.2638			EC50	7.47e-09	7.337e-08		EC50	4.466e-09	1.53e-08		EC50	1.675e-09	7.843e-08
	1e-08	60.6158	53.3783	54.8271	14.3614	16.2239	21.9838	1e-09	7.39527	7.72018	7.75497	0.9271	0.139269		1e-08	59.0302	56.891	61.1992	14.4345	16.6998	15.6877			Span	93.68	74.77		Span	102.1	108.7		Span	85.81	79.8
	1e-09	27.1495	54.1189	49.1436	2.98337	7.9277	13.3163	1e-10	0.05135	-0.14895	-0.13366	-0.89932	-0.91538		1e-09	36.142	53.0072	52.5966	5.55033	10.8234	11.2333			Std. Error				Std. Error				Std. Error
	1e-10	3.049	29.2856	27.7362	-3.36504	4.48377	4.2979	1e-11	-0.47578	-0.59734	-0.24146	-1.26094	-1.12791		1e-10	3.31614	32.0748	22.6293	0.496335	0.798377	4.83428			Bottom	5.179	1.952		Bottom	1.475	0.9606		Bottom	5.039	1.628
	1e-11	2.27073	6.55299	3.25227	-4.64724	2.13794	-1.10237	1e-12	-0.07785	-0.16845	6.30622	-0.68373	-1.04076		1e-11	1.36663	7.33418	-0.82355	-3.20293	0.131802	-1.21102			Top	5.917	3.251		Top	2.258	1.825		Top	5.425	2.74
	1e-12	-1.01329	0.573812	0.43948	-1.64681	-0.14215	1.78896	1e-13	0.145767	-0.11875	-0.02701	0.100661	-0.05033		1e-12	-3.44112	0.925096	2.51602	1.21052	0.460254	-1.67078			LogEC50	0.1932	0.1084		LogEC50	0.06028	0.03896		LogEC50	0.1905	0.08472
S285A																								Best-fit values	WT-1	S285A-1		Best-fit values	WT-2	S285A-2		Best-fit values	WT-3	S285A-3
	Concentration	SSTR2-WT-1			S285A-1			Concentration	SSTR2-WT-2			S285A-2			Concentration	SSTR2-WT-3			S285A-3					Bottom	6.264	2.2		Bottom	12.18	3.756		Bottom	4.265	9.309
	1e-05		100.973	99.0273	72.3414	61.4057	59.5273	1e-05	76.0067	117.973	106.02	73.3543	56.9421	69.7729	1e-05	96.434	111.04	92.526	104.987	99.8499	88.1023			Top	92.07	72.2		Top	105.9	75.22		Top	87.31	89.84
	1e-06	91.6139		110.969	81.6109	92.7571	84.9639	1e-06	95.7372	135.019	106.835	96.3794	93.1701	82.824	1e-06	82.724	85.057	74.038	96.1656	101.247	86.9316			LogEC50	-8.776	-9.537		LogEC50	-8.127	-9.426		LogEC50	-8.198	-8.736
	1e-07	79.071		109.73	89.6474	94.8918	51.05	1e-07	84.9825	107.186	110.614	84.8369	82.0546	60.8178	1e-07	77.694	78.99	67.275	71.7571	76.6778	86.2129			EC50	1.675e-09	2.903e-10		EC50	7.47e-09	3.753e-10		EC50	6e-09	1.838e-09
	1e-08	59.0302	56.891	61.1992	63.2332	64.0575	54.9836	1e-08	60.6158	53.3783	54.8271	68.1975	68.1023	61.3885	1e-08	54.363	58.137	53.959	73.3823	75.1862	69.2439			Span	85.81	70		Span	93.68	71.47		Span	83.04	80.53
	1e-09	36.142	53.0072	52.5966	45.7766	52.5059	48.1977	1e-09	27.1495	54.1189	49.1436	53.9107	47.6526	54.3123	1e-09	10.807	19.789	23.637	38.0168	46.353	34.9056			Std. Error				Std. Error				Std. Error
	1e-10	3.31614	32.0748	22.6293	27.7571	34.9581	23.5605	1e-10	3.049	29.2856	27.7362	23.8773	34.4511	15.5107	1e-10	11.356	11.606	9.7836	20.7007	18.872	19.4212			Bottom	5.039	5.184		Bottom	5.179	4.151		Bottom	2.64	3.027
	1e-11	1.36663	7.33418	-0.82355	6.84368	2.63778	-2.15174	1e-11	2.27073	6.55299	3.25227	8.95047	6.61353	3.11308	1e-11	1.3422	2.8165	0.5801	11.7647	12.4118	14.1838			Top	5.425	3.556		Top	5.917	2.993		Top	2.949	2.77
	1e-12	-3.44112	0.925096	2.51602	-0.24091	0.182391	0.058524	1e-12	-1.01329	0.573812	0.43948	1.01673	-0.37776	-0.63896	1e-12	0.6863	-2.5944	1.9081	1.27141	1.22853	-2.49995			LogEC50	0.1905	0.2099		LogEC50	0.1932	0.1685		LogEC50	0.1112	0.1207
P286A																								Best-fit values	WT-1	P286A-1		Best-fit values	WT-2	P286A-2		Best-fit values	WT-3	P286A-3
	Concentration	SSTR2-WT-1			P286A-1			Concentration	SSTR2-WT-2			P286A-2			Concentration	SSTR2-WT-3			P286A-3					Bottom	5.515	4.391		Bottom	4.265	2.819		Bottom	4.265	4.198
	1e-05	96.7987	105.153	98.0483	68.7794	94.4296	70.0557	1e-05	96.4337	111.04	92.5262	67.7472	84.2613	68.0891	1e-05	96.4337	111.04	92.5262	100.38	98.5298	87.7568			Top	85.95	66.68		Top	87.31	62.25		Top	87.31	89.07
	1e-06	84.4317	85.5407	83.1867	63.8731	64.2917	63.3436	1e-06	82.7236	85.0568	74.0382	57.8902	64.2094	60.0122	1e-06	82.7236	85.0568	74.0382	97.4499	99.1823	81.9396			LogEC50	-8.249	-8.053		LogEC50	-8.198	-8.168		LogEC50	-8.198	-8.213
	1e-07	70.6048	66.7021	63.3469	50.8556	52.8633	47.0331	1e-07	77.6944	78.9902	67.2747	46.2203	48.7599	43.5884	1e-07	77.6944	78.9902	67.2747	70.2274	72.9582	71.8757			EC50	5.637e-09	8.856e-09		EC50	6.337e-09	6.79e-09		EC50	6.337e-09	6.125e-09
	1e-08	59.0836	57.4264	55.5422	36.7604	40.1927	43.0454	1e-08	54.3628	58.1374	53.9593	38.1618	39.9411	42.5928	1e-08	54.3628	58.1374	53.9593	51.622	63.9723	56.6089			Span	80.44	62.29		Span	83.04	59.43		Span	83.04	84.87
	1e-09	15.458	22.7276	28.2317	10.5395	14.2622	13.4274	1e-09	10.8074	19.7885	23.6368	13.4882	13.2308	10.3714	1e-09	10.8074	19.7885	23.6368	21.2302	22.025	16.6236			Std. Error				Std. Error				Std. Error
	1e-10	11.2095	11.0766	12.82	6.76402	8.1768	9.82699	1e-10	11.3564	11.6055	9.78357	4.52118	6.34445	7.09307	1e-10	11.3564	11.6055	9.78357	10.3443	12.2366	4.25934			Bottom	2.893	2.541		Bottom	2.64	2.352		Bottom	2.64	2.442
	1e-11	1.23405	4.04807	4.61044	5.40721	2.8981	2.56949	1e-11	1.34217	2.81653	0.580071	1.61854	1.75115	1.90266	1e-11	1.34217	2.81653	0.580071	3.56188	0.858777	2.707			Top	3.178	2.97		Top	2.949	2.652		Top	2.949	2.715
	1e-12	-0.0132	-2.43692	2.45012	-1.48264	0.816972	0.665668	1e-12	0.686271	-2.5944	1.90813	-1.0232	-1.18813	2.21132	1e-12	0.686271	-2.5944	1.90813	0.597655	-0.34717	-0.25049			LogEC50	0.1261	0.1429		LogEC50	0.1112	0.1383		LogEC50	0.1112	0.1007
W188A																								Best-fit values	WT-1	W188A-1		Best-fit values	WT-2	W188A-2		Best-fit values	WT-3	W188A-3
	Concentration	SSTR2-WT-1			W188A-1			Concentration	SSTR2-WT-2			W188A-2			Concentration	SSTR2-WT-3			W188A-3					Bottom	6.264	4.65		Bottom	-0.5169	0.0794		Bottom	12.18	6.02
	1e-05		100.973	99.0273	61.0457	68.3386	64.855	1e-05	102.707	99.9601	97.3324	84.5931	82.0987	79.9175	1e-05	76.0067	117.973	106.02	68.94	76.3556	66.6496			Top	92.07	61.7		Top	98.58	81.92		Top	105.9	64.96
	1e-06	91.6139		110.969	60.0142	68.85	68.2976	1e-06	102.671	98.3276	100.308	86.5437	85.9332	78.7125	1e-06	95.7372	135.019	106.835	70.789	53.2413	69.2534			LogEC50	-8.776	-8.611		LogEC50	-8.035	-8.245		LogEC50	-8.127	-8.295
	1e-07	79.071		109.73	65.0317	61.5824	54.5242	1e-07	86.0604	81.8249	86.2617	75.1074	72.9638	75.3167	1e-07	84.9825	107.186	110.614	54.4468	58.5737	62.0187			EC50	1.675e-09	2.451e-09		EC50	9.236e-09	5.689e-09		EC50	7.47e-09	5.071e-09
	1e-08	59.0302	56.891	61.1992	44.6472	36.1399	33.6071	1e-08	52.9811	52.4791	51.5625	52.6593	51.4423	53.7769	1e-08	60.6158	53.3783	54.8271	43.5353	38.3589	37.6837			Span	85.81	57.05		Span	99.09	81.84		Span	93.68	58.94
	1e-09	36.142	53.0072	52.5966	25.2083	31.1874	32.2249	1e-09	13.7155	7.43472	8.8721	12.4363	11.8887	14.0026	1e-09	27.1495	54.1189	49.1436	26.0505	27.553	20.6023			Std. Error				Std. Error				Std. Error
	1e-10	3.31614	32.0748	22.6293	10.0006	15.6605	14.0503	1e-10	0.868288	-0.62243	-1.79742	1.17177	0.802445	1.90212	1e-10	3.049	29.2856	27.7362	9.38486	14.0008	17.1562			Bottom	5.039	2.703		Bottom	0.964	0.722		Bottom	5.179	2.44
	1e-11	1.36663	7.33418	-0.82355	1.36563	0.707244	-2.3381	1e-11	-0.51013	-0.29973	-1.69557	-0.41007	0.111495	0.708639	1e-11	2.27073	6.55299	3.25227	3.89787	-1.21455	-1.62394			Top	5.425	2.588		Top	1.133	0.7942		Top	5.917	2.638
	1e-12	-3.44112	0.925096	2.51602	1.71083	-1.56588	-0.14495	1e-12	1.2604	-0.35897	-0.90143	0.537644	-0.01555	-0.5221	1e-12	-1.01329	0.573812	0.43948	1.68531	-0.33962	-1.34569			LogEC50	0.1905	0.1592		LogEC50	0.03414	0.03092		LogEC50	0.1932	0.1454
T287A																								Best-fit values	WT-1	T287A-1		Best-fit values	WT-2	T287A-2		Best-fit values	WT-3	T287A-3
	Concentration	SSTR2-WT-1			T287A-1			Concentration	SSTR2-WT-2			T287A-2			Concentration	SSTR2-WT-3			T287A-3					Bottom	4.265	4.198		Bottom	5.515	5.592		Bottom	-0.5169	0.1327
	1e-05	96.4337	111.04	92.5262	100.38	98.5298	87.7568	1e-05	96.7987	105.153	98.0483	106.305	109.196	95.4061	1e-05	102.707	99.9601	97.3324	97.449	102.079	-2.72529			Top	87.31	89.07		Top	85.95	92.33		Top	98.58	80.66
	1e-06	82.7236	85.0568	74.0382	97.4499	99.1823	81.9396	1e-06	84.4317	85.5407	83.1867	98.568	96.0658	84.4627	1e-06	102.671	98.3276	100.308	98.7709	97.9215	80.1042			LogEC50	-8.198	-8.213		LogEC50	-8.249	-8.324		LogEC50	-8.035	-8.522
	1e-07	77.6944	78.9902	67.2747	70.2274	72.9582	71.8757	1e-07	70.6048	66.7021	63.3469	76.8174	72.816	75.0511	1e-07	86.0604	81.8249	86.2617	88.0657	83.6694	73.3971			EC50	6.337e-09	6.125e-09		EC50	5.637e-09	4.747e-09		EC50	9.236e-09	3.004e-09
	1e-08	54.3628	58.1374	53.9593	51.622	63.9723	56.6089	1e-08	59.0836	57.4264	55.5422	65.7911	64.8301	60.8364	1e-08	52.9811	52.4791	51.5625	66.7366	67.0831	52.9168			Span	83.04	84.87		Span	80.44	86.73		Span	99.09	80.53
	1e-09	10.8074	19.7885	23.6368	21.2302	22.025	16.6236	1e-09	15.458	22.7276	28.2317	25.9536	26.141	22.6746	1e-09	13.7155	7.43472	8.8721	16.1153	22.1733	20.0785			Std. Error				Std. Error				Std. Error
	1e-10	11.3564	11.6055	9.78357	10.3443	12.2366	4.25934	1e-10	11.2095	11.0766	12.82	17.658	10.5083	8.46265	1e-10	0.868288	-0.62243	-1.79742	2.42118	1.66296	2.60853			Bottom	2.64	2.442		Bottom	2.893	2.772		Bottom	0.964	6.948
	1e-11	1.34217	2.81653	0.580071	3.56188	0.858777	2.707	1e-11	1.23405	4.04807	4.61044	4.62838	7.03644	0.158592	1e-11	-0.51013	-0.29973	-1.69557	0.138208	1.5512	2.69697			Top	2.949	2.715		Top	3.178	2.967		Top	1.133	6.887
	1e-12	0.686271	-2.5944	1.90813	0.597655	-0.34717	-0.25049	1e-12	-0.0132	-2.43692	2.45012	1.81602	-1.37281	-0.4432	1e-12	1.2604	-0.35897	-0.90143	0.820849	0.096397	-0.91725			LogEC50	0.1112	0.1007		LogEC50	0.1261	0.1123		LogEC50	0.03414	0.2971
T194A																								Best-fit values	WT-1	T194A-1		Best-fit values	WT-2	T194A-2		Best-fit values	WT-3	T194A-3
	Concentration	SSTR2-WT-1			T194A-1			Concentration	SSTR2-WT-2			T194A-2			Concentration	SSTR2-WT-3			T194A-3					Bottom	-0.5169	-0.5401		Bottom	-0.7342	-0.9576		Bottom	-1.061	-0.591
	1e-05	102.707	99.9601	97.3324	56.0826	60.0739	61.3505	1e-05	100.599	99.5033	99.8975	54.2065	58.6422	58.8834	1e-05	101.125	100.58	98.2949	56.4999	60.5741	61.9217			Top	98.58	55.89		Top	98.6	54.95		Top	98.71	56.22
	1e-06	102.671	98.3276	100.308	50.9032	48.2155	48.294	1e-06	101	100.018	101.245	51.4829	48.3204	48.9615	1e-06	99.5543	99.0459	101.942	50.7325	48.8438	48.182			LogEC50	-8.035	-7.278		LogEC50	-8.045	-7.381		LogEC50	-8.067	-7.29
	1e-07	86.0604	81.8249	86.2617	35.6873	36.5977	36.7031	1e-07	85.1967	81.9956	86.3676	39.4956	38.4739	39.8823	1e-07	86.2165	85.285	86.2283	36.7306	36.5851	37.9782			EC50	9.236e-09	5.277e-08		EC50	9.024e-09	4.158e-08		EC50	8.563e-09	5.129e-08
	1e-08	52.9811	52.4791	51.5625	9.84125	10.8348	9.39822	1e-08	53.4809	53.5334	52.4157	9.30204	10.2326	9.71215	1e-08	53.8541	55.3041	54.415	9.63955	10.7621	9.38603			Span	99.09	56.43		Span	99.34	55.9		Span	99.77	56.81
	1e-09	13.7155	7.43472	8.8721	-0.99685	-0.73419	-0.73607	1e-09	12.7279	7.2427	8.03139	-0.971	-0.5139	-0.75709	1e-09	11.4613	6.64301	6.33122	-0.77837	-0.79627	-0.84181			Std. Error				Std. Error				Std. Error
	1e-10	0.868288	-0.62243	-1.79742	-1.60364	-1.9274	-1.82475	1e-10	0.110257	-0.38066	-1.83498	-1.87885	-1.85962	-1.65314	1e-10	0.011216	0.297883	-1.53967	-1.65122	-1.87531	-1.97943			Bottom	0.964	0.7279		Bottom	0.9301	0.5966		Bottom	0.8292	0.7553
	1e-11	-0.51013	-0.29973	-1.69557	2.80043	-1.39244	-0.00867	1e-11	-1.08032	0.037861	-1.28574	1.88344	-1.35686	-0.09155	1e-11	-0.45593	-0.43605	-1.75511	3.10878	-1.38696	-0.07615			Top	1.133	1.148		Top	1.09	0.9015		Top	0.9647	1.185
	1e-12	1.2604	-0.35897	-0.90143	-0.06227	-0.36701	0.429275	1e-12	0.317214	0.268864	-0.58608	0.011799	-0.27334	0.26154	1e-12	0.976095	-0.17931	-0.79678	-0.12782	-0.36957	0.497394			LogEC50	0.03414	0.0538		LogEC50	0.03283	0.04449		LogEC50	0.0291	0.05547
I195A																								Best-fit values	WT-1	I195A-1		Best-fit values	WT-2	I195A-2		Best-fit values	WT-3	I195A-3
	Concentration	SSTR2-WT-1			I195A-1			Concentration	SSTR2-WT-2			I195A-2			Concentration	SSTR2-WT-3			I195A-3					Bottom	-0.5169	-0.3262		Bottom	-0.7342	-0.9813		Bottom	-1.061	-0.6923
	1e-05	102.707	99.9601	97.3324	65.3923	62.606	62.0032	1e-05	100.599	99.5033	99.8975	66.7012	62.5526	62.2281	1e-05	101.125	100.58	98.2949	65.8266	62.3971	61.2674			Top	98.58	58.54		Top	98.6	60.04		Top	98.71	58.71
	1e-06	102.671	98.3276	100.308	53.3489	50.8207	43.5274	1e-06	101	100.018	101.245	55.6433	54.2358	46.4855	1e-06	99.5543	99.0459	101.942	52.2634	52.4525	44.8892			LogEC50	-8.035	-7.224		LogEC50	-8.045	-7.334		LogEC50	-8.067	-7.245
	1e-07	86.0604	81.8249	86.2617	39.4369	34.3923	37.3684	1e-07	85.1967	81.9956	86.3676	43.9575	39.4982	43.6953	1e-07	86.2165	85.285	86.2283	40.3226	34.0717	39.3876			EC50	9.236e-09	5.975e-08		EC50	9.024e-09	4.63e-08		EC50	8.563e-09	5.687e-08
	1e-08	52.9811	52.4791	51.5625	8.24128	9.49774	10.9016	1e-08	53.4809	53.5334	52.4157	7.51845	9.10211	10.1249	1e-08	53.8541	55.3041	54.415	7.16818	9.19783	10.7033			Span	99.09	58.86		Span	99.34	61.03		Span	99.77	59.4
	1e-09	13.7155	7.43472	8.8721	0.075581	0.099435	-0.8665	1e-09	12.7279	7.2427	8.03139	-0.17982	-0.01661	-1.34331	1e-09	11.4613	6.64301	6.33122	-0.23595	-0.15051	-1.61608			Std. Error				Std. Error				Std. Error
	1e-10	0.868288	-0.62243	-1.79742	-0.212	-2.16103	-1.30257	1e-10	0.110257	-0.38066	-1.83498	-0.21959	-2.32611	-1.51177	1e-10	0.011216	0.297883	-1.53967	-0.21651	-2.68873	-1.78364			Bottom	0.964	1.03		Bottom	0.9301	0.9528		Bottom	0.8292	0.9974
	1e-11	-0.51013	-0.29973	-1.69557	-0.75367	0.795209	0.221919	1e-11	-1.08032	0.037861	-1.28574	-0.98061	0.347409	0.099853	1e-11	-0.45593	-0.43605	-1.75511	-0.94124	0.423549	0.16415			Top	1.133	1.659		Top	1.09	1.468		Top	0.9647	1.593
	1e-12	1.2604	-0.35897	-0.90143	-0.18252	0.835947	-0.65343	1e-12	0.317214	0.268864	-0.58608	-0.02185	0.648497	-0.62665	1e-12	0.976095	-0.17931	-0.79678	-0.07606	0.879671	-0.80361			LogEC50	0.03414	0.07283		LogEC50	0.03283	0.06518		LogEC50	0.0291	0.06994
Y50A																								Best-fit values	WT-1	Y50A-1		Best-fit values	WT-2	Y50A-2		Best-fit values	WT-3	Y50A-3
	Concentration	SSTR2-WT-1			Y50A-1			Concentration	SSTR2-WT-2			Y50A-2			Concentration	SSTR2-WT-3			Y50A-3					Bottom	-0.2332	-0.1631		Bottom	-5.199	-2.513		Bottom	0.158	-0.965
	1e-06	92.4087	98.2967	109.295	60.8975	55.1182	46.6431	1e-05	96.097	102.912	100.991	72.6632	80.9271	70.4138	1e-06	90.3076	101.031	108.661	60.0236	55.7001	49.4191			Top	100.8	56.13		Top	97.73	72.41		Top	100.9	57.19
	1e-07	93.5585	98.9944	98.2713	60.304	60.4464	51.3404	1e-06	94.0695	82.5902	83.0198	69.9329	68.6322	71.2046	1e-07	97.073	96.0593	98.7626	60.5494	60.7602	51.799			LogEC50	-8.576	-8.742		LogEC50	-7.124	-7.952		LogEC50	-8.537	-8.796
	1e-08	82.8932	87.5321	77.305	48.046	48.4936	44.3746	1e-07	57.1634	45.869	61.7694	64.0677	64.2237	63.2555	1e-08	82.0776	83.0595	76.9952	49.4394	52.5999	48.3842			EC50	2.654e-09	1.813e-09		EC50	7.518e-08	1.118e-08		EC50	2.904e-09	1.6e-09
	1e-09	25.3731	25.0578	24.9607	20.3647	20.0284	19.4558	1e-08	9.1909	1.38504	7.93802	38.9179	32.6509	28.4427	1e-09	23.2218	24.2818	23.7114	21.6536	19.943	21.2225			Span	101	56.29		Span	102.9	74.92		Span	100.8	58.15
	1e-10	2.65134	2.39399	4.77967	3.62826	2.66016	2.44167	1e-09	-2.92213	-9.1866	-5.23608	3.89478	2.96494	4.40076	1e-10	3.87019	2.15946	6.06236	3.15913	1.64893	1.33944			Std. Error				Std. Error				Std. Error
	1e-11	-1.88621	-1.38759	1.95765	3.54081	0.767602	-2.9527	1e-10	-7.2763	-5.27623	-8.96511	-3.29712	-5.33845	-3.3406	1e-11	-1.2568	-0.15886	2.01705	2.4142	-0.48499	-4.70717			Bottom	1.108	1.016		Bottom	1.359	0.9434		Bottom	1.045	0.9046
	1e-12	-0.59404	2.16775	2.56537	1.01853	-0.23245	-3.01864	1e-11	-5.75806	-6.2738	-6.18776	-3.93	-0.98338	-4.28684	1e-12	-0.66894	0.512642	3.99542	0.937182	-0.8316	-3.26674			Top	1.535	1.315		Top	2.272	1.137		Top	1.473	1.148
	1e-13	0.280199	0.249097	-0.5293	2.10583	0.290636	-2.39646	1e-12	1.58389	-1.34915	-0.23474	0.274223	0.430103	-0.70433	1e-13	-0.19298	0.776216	-0.58324	0.91199	0.21297	-1.12496			LogEC50	0.04409	0.06835		LogEC50	0.05482	0.04473		LogEC50	0.04217	0.05774
L99A																								Best-fit values	WT-1	L99A-1		Best-fit values	WT-2	L99A-2		Best-fit values	WT-3	L99A-3
	Concentration	SSTR2-WT-1			L99A-1			Concentration	WT-2			L99A-2			Concentration	SSTR2-WT-3			L99A-3					Bottom	35.88	17.86		Bottom	-2.277	-2.171		Bottom	-3.442	-2.89
	1e-05	82.4827	113.122	104.395	110.73	115.472	105.398	1e-05	99.0969	100.705	100	41.8655	35.2593	31.1783	1e-05	101.495	107.566	90.9391	124.145	130.632	116.852			Top	104.3	113.8		Top	102.7	46.29		Top	97.65	128.3
	1e-06	96.8877	125.567	104.99	109.669	109.497	97.5104	1e-06	88.9433	95.9499	109.756	54.7834	49.8967	46.69	1e-06	100.097	92.6903	79.6201	122.695	122.459	106.063			LogEC50	-8.127	-6.902		LogEC50	-7.557	-7.606		LogEC50	-7.728	-6.902
	1e-07	89.0358	105.247	107.749	45.9719	69.8618	67.3433	1e-07	81.4586	83.3924	96.5406	45.9543	43.7042	46.1472	1e-07	75.3614	81.2594	98.6093	35.567	68.2445	64.7996			EC50	7.47e-09	1.253e-07		EC50	2.77e-08	2.476e-08		EC50	1.869e-08	1.253e-07
	1e-08	71.2459	65.9618	67.0196	20.6634	19.5514	18.2462	1e-08	18.2619	19.8773	20.5664	5.17075	5.2477	3.78941	1e-08	33.8715	33.6919	26.0544	0.949147	-0.57183	-2.3571			Span	68.4	95.94		Span	105	48.46		Span	101.1	131.2
	1e-09	46.8124	66.5025	62.8702	19.3149	20.1622	18.6016	1e-09	0.782261	-2.43756	5.231	-0.72712	-0.07408	-2.48865	1e-09	-4.33677	-0.10082	-3.9943	-0.89538	0.263577	-1.871			Std. Error				Std. Error				Std. Error
	1e-10	29.2169	48.372	47.2408	18.1988	19.0693	17.7255	1e-10	-3.04243	-4.50839	-0.17562	-0.27232	-1.44135	-1.83773	1e-10	-2.55739	-5.50937	-4.71709	-2.42193	-1.23134	-3.06935			Bottom	3.781	1.506		Bottom	1.75	1.944		Bottom	2.047	2.06
	1e-11	28.6486	31.7751	29.3653	19.5777	19.2756	18.4152	1e-11	-2.9141	-1.52029	2.12832	-0.81463	-2.52339	-0.06555	1e-11	0.791662	-3.02457	-1.51725	-0.53584	-0.94904	-2.12599			Top	4.32	2.747		Top	2.446	2.659		Top	2.663	3.757
	1e-12	26.251	27.4097	27.3117	18.9445	20.0631	20.9008	1e-12	-0.31556	-0.92736	1.24292	1.57767	0.368464	-1.94613	1e-12	1.08667	-1.68973	0.603053	-1.40195	0.128014	1.27394			LogEC50	0.1932	0.06716		LogEC50	0.06744	0.1597		LogEC50	0.07706	0.06716
Q102A																								Best-fit values	WT-1	Q102A-1		Best-fit values	WT-2	Q102A-2		Best-fit values	WT-3	Q102A-3
	Concentration	SSTR2-WT-1			Q102A-1			Concentration	SSTR2-WT-2			Q102A-2			Concentration	SSTR2-WT-3			Q102A-3					Bottom	-0.5169			Bottom	-0.5169			Bottom	-0.5169
	1e-05	102.707	99.9601	97.3324	58.0381	63.7309	62.5842	1e-05	102.707	99.9601	97.3324	43.1462	42.1067	43.5543	1e-05	102.707	99.9601	97.3324	31.4121	32.2687	31.1051			Top	98.58			Top	98.58			Top	98.58
	1e-06	102.671	98.3276	100.308	33.1951	36.882	35.0057	1e-06	102.671	98.3276	100.308	17.3702	13.4285	15.7518	1e-06	102.671	98.3276	100.308	6.27863	7.13595	6.80166			LogEC50	-8.035			LogEC50	-8.035			LogEC50	-8.035
	1e-07	86.0604	81.8249	86.2617	-0.0732	-1.1217	-3.0112	1e-07	86.0604	81.8249	86.2617	0.8227	0.1746	-0.1703	1e-07	86.0604	81.8249	86.2617	0.347928	0.811833	0.811075			EC50	9.236e-09	ND		EC50	9.236e-09	ND		EC50	9.236e-09	ND
	1e-08	52.9811	52.4791	51.5625	-2.3771	-3.2629	-3.265	1e-08	52.9811	52.4791	51.5625	-1.7273	-0.8328	-1.5052	1e-08	52.9811	52.4791	51.5625	-0.91113	-0.38962	-0.25014			Span	99.09			Span	99.09			Span	99.09
	1e-09	13.7155	7.43472	8.8721	-2.1815	-4.1827	-3.0346	1e-09	13.7155	7.43472	8.8721	-0.7426	-0.8639	-0.6623	1e-09	13.7155	7.43472	8.8721	-0.35475	0.21376	-1.08775			Std. Error				Std. Error				Std. Error
	1e-10	0.868288	-0.62243	-1.79742	-2.2456	-2.992	-6.4004	1e-10	0.868288	-0.62243	-1.79742	-0.5933	1.7975	-0.1423	1e-10	0.868288	-0.62243	-1.79742	-0.93312	-0.19329	-0.5344			Bottom	0.964			Bottom	0.964			Bottom	0.964
	1e-11	-0.51013	-0.29973	-1.69557	0.47388	-1.9928	-0.1606	1e-11	-0.51013	-0.29973	-1.69557	-0.0687	0.07226	-0.0035	1e-11	-0.51013	-0.29973	-1.69557	-0.51924	0.002274	0.175859			Top	1.133			Top	1.133			Top	1.133
	1e-12	1.2604	-0.35897	-0.90143	0.9769	-1.1126	0.13568	1e-12	1.2604	-0.35897	-0.90143	-1.109	-8.4215	9.53049	1e-12	1.2604	-0.35897	-0.90143	0.244839	-0.14326	-0.10157			LogEC50	0.03414			LogEC50	0.03414			LogEC50	0.03414
V103A																								Best-fit values	WT-1	V103A-1		Best-fit values	WT-2	V103A-2		Best-fit values	WT-3	V103A-3
	Concentration	SSTR2-WT-1			V103A-1			Concentration	SSTR2-WT-2			V103A-2			Concentration	SSTR2-WT-3			V103A-3					Bottom	-0.5169	-1.867		Bottom	-0.7342	-2.214		Bottom	-1.061	-2.646
	1e-05	102.707	99.9601	97.3324	90.6508	91.1105	81.4179	1e-05	100.599	99.5033	99.8975	91.6629	91.231	80.4851	1e-05	101.125	100.58	98.2949	89.5084	90.5089	81.9769			Top	98.58	84.73		Top	98.6	85.33		Top	98.71	84.44
	1e-06	102.671	98.3276	100.308	74.0013	76.0543	71.8229	1e-06	101	100.018	101.245	75.9142	79.9185	72.9507	1e-06	99.5543	99.0459	101.942	75.0757	76.3113	71.7711			LogEC50	-8.035	-7.141		LogEC50	-8.045	-7.263		LogEC50	-8.067	-7.193
	1e-07	86.0604	81.8249	86.2617	51.2978	49.8231	50.8084	1e-07	85.1967	81.9956	86.3676	59.277	56.1306	56.8294	1e-07	86.2165	85.285	86.2283	54.2744	51.5691	52.6062			EC50	9.236e-09	7.225e-08		EC50	9.024e-09	5.458e-08		EC50	8.563e-09	6.407e-08
	1e-08	52.9811	52.4791	51.5625	6.60288	6.4134	5.9843	1e-08	53.4809	53.5334	52.4157	7.6872	8.05122	7.61532	1e-08	53.8541	55.3041	54.415	7.53528	6.41172	5.70362			Span	99.09	86.59		Span	99.34	87.54		Span	99.77	87.08
	1e-09	13.7155	7.43472	8.8721	-1.34036	-1.10718	-2.08679	1e-09	12.7279	7.2427	8.03139	-0.53415	-1.05373	-2.2146	1e-09	11.4613	6.64301	6.33122	-1.9663	-1.92	-3.49378			Std. Error				Std. Error				Std. Error
	1e-10	0.868288	-0.62243	-1.79742	-2.17845	-2.49417	-3.95326	1e-10	0.110257	-0.38066	-1.83498	-1.98256	-2.08154	-3.77576	1e-10	0.011216	0.297883	-1.53967	-2.59254	-3.76981	-4.16658			Bottom	0.964	0.9445		Bottom	0.9301	1.053		Bottom	0.8292	0.9449
	1e-11	-0.51013	-0.29973	-1.69557	0.2975	-1.24039	-0.16322	1e-11	-1.08032	0.037861	-1.28574	-0.06198	-1.99502	-1.1396	1e-11	-0.45593	-0.43605	-1.75511	-0.62761	-2.14895	-2.00493			Top	1.133	1.569		Top	1.09	1.67		Top	0.9647	1.539
	1e-12	1.2604	-0.35897	-0.90143	0.260245	-0.47922	0.21897	1e-12	0.317214	0.268864	-0.58608	0.37392	0.169189	-0.54311	1e-12	0.976095	-0.17931	-0.79678	-0.37614	0.296151	0.079986			LogEC50	0.03414	0.04529		LogEC50	0.03283	0.05013		LogEC50	0.0291	0.0451
D122A																								Best-fit values	WT-1	D122A-1		Best-fit values	WT-2	D122A-2		Best-fit values	WT-3	D122A-3
	Concentration	SSTR2-WT-1			D122A-1			Concentration	SSTR2-WT-2			D122A-2			Concentration	SSTR2-WT-3			D122A-3					Bottom	12.18			Bottom	4.265			Bottom	-0.5169
	1e-05	76.0067	117.973	106.02	-1.66076	-1.06815		1e-05	96.4337	111.04	92.5262	-2.13592	-2.86243	-1.77576	1e-05	102.707	99.9601	97.3324	-4.46882	-4.28123	-4.85892			Top	105.9			Top	87.31			Top	98.58
	1e-06	95.7372	135.019	106.835	-2.05414	-0.99742		1e-06	82.7236	85.0568	74.0382	1.707	-3.0923	2.6215	1e-06	102.671	98.3276	100.308	-1.98528	-3.12329	-3.96712			LogEC50	-8.127			LogEC50	-8.198			LogEC50	-8.035
	1e-07	84.9825	107.186	110.614	-2.11221	-1.22157		1e-07	77.6944	78.9902	67.2747	2.06901	8.59868	4.53365	1e-07	86.0604	81.8249	86.2617	-2.60422	-1.96951	-4.11986			EC50	7.47e-09	ND		EC50	6.337e-09	ND		EC50	9.236e-09	ND
	1e-08	60.6158	53.3783	54.8271	-0.92875	-1.01439		1e-08	54.3628	58.1374	53.9593	1.8013	-0.44278	-1.68114	1e-08	52.9811	52.4791	51.5625	-2.51981	-2.2624	-3.92427			Span	93.68			Span	83.04			Span	99.09
	1e-09	27.1495	54.1189	49.1436	-0.40608	-0.62788		1e-09	10.8074	19.7885	23.6368	3.37563	-1.57753	4.63292	1e-09	13.7155	7.43472	8.8721	-1.25923	-1.69718	-4.03725			Std. Error				Std. Error				Std. Error
	1e-10	3.049	29.2856	27.7362	-1.59837	-0.59629		1e-10	11.3564	11.6055	9.78357	-3.52195	0.157485	-3.87497	1e-10	0.868288	-0.62243	-1.79742	0.217078	-2.15614	-1.18803			Bottom	5.179			Bottom	2.64			Bottom	0.964
	1e-11	2.27073	6.55299	3.25227	-0.56902	-1.21078		1e-11	1.34217	2.81653	0.580071	0.730447	0.489102	1.49481	1e-11	-0.51013	-0.29973	-1.69557	-1.52857	-1.07921	-0.92189			Top	5.917			Top	2.949			Top	1.133
	1e-12	-1.01329	0.573812	0.43948	-0.08333	0.083335		1e-12	0.686271	-2.5944	1.90813	-1.12586	-2.20199	3.32786	1e-12	1.2604	-0.35897	-0.90143	0.66143	-0.59489	-0.06654			LogEC50	0.1932			LogEC50	0.1112			LogEC50	0.03414
Q126A																								Best-fit values	WT-1	Q126A-1		Best-fit values	WT-2	Q126A-2		Best-fit values	WT-3	Q126A-3
	Concentration	SSTR2-WT-1			Q126A-1			Concentration	SSTR2-WT-2			Q126A-2			Concentration	SSTR2-WT-3			Q126A-3					Bottom	-2.277			Bottom	-0.5169			Bottom	0.158
	1e-05	99.0969	100.705	100	21.1266	17.5388	15.3699	1e-05	102.707	99.9601	97.3324	37.752	37.0366	41.8336	1e-06	90.3076	101.031	108.661	-1.22547	-1.08127	-1.54307			Top	102.7			Top	98.58			Top	100.9
	1e-06	88.9433	95.9499	109.756	24.7211	20.1982	19.5732	1e-06	102.671	98.3276	100.308	14.8419	9.49297	15.0239	1e-07	97.073	96.0593	98.7626	-1.12764	-1.38199	-1.40665			LogEC50	-7.557			LogEC50	-8.035			LogEC50	-8.537
	1e-07	81.4586	83.3924	96.5406	11.0934	7.06973	9.26815	1e-07	86.0604	81.8249	86.2617	3.7571	3.00066	0.353599	1e-08	82.0776	83.0595	76.9952	-0.97433	-1.53369	-1.16972			EC50	2.77e-08	ND		EC50	9.236e-09	ND		EC50	2.904e-09	ND
	1e-08	18.2619	19.8773	20.5664	-2.48154	-2.64696	-4.45187	1e-08	52.9811	52.4791	51.5625	-0.31021	2.21655	0.487252	1e-09	23.2218	24.2818	23.7114	-0.54792	-0.9017	-1.13273			Span	105			Span	99.09			Span	100.8
	1e-09	0.782261	-2.43756	5.231	-0.28387	-1.58911	-2.80758	1e-09	13.7155	7.43472	8.8721	-1.34326	-0.82407	-0.02359	1e-10	3.87019	2.15946	6.06236	-0.83496	-1.31525	-0.8615			Std. Error				Std. Error				Std. Error
	1e-10	-3.04243	-4.50839	-0.17562	-0.24028	-1.47229	-3.85638	1e-10	0.868288	-0.62243	-1.79742	-0.4414	-0.90319	-1.41188	1e-11	-1.2568	-0.15886	2.01705	-1.23485	-0.73848	-1.14855			Bottom	1.75			Bottom	0.964			Bottom	1.045
	1e-11	-2.9141	-1.52029	2.12832	1.02616	0.016485	-1.87529	1e-11	-0.51013	-0.29973	-1.69557	0.930748	-1.02722	-2.88198	1e-12	-0.66894	0.512642	3.99542	-0.75992	-0.61278	-0.36861			Top	2.446			Top	1.133			Top	1.473
	1e-12	-0.31556	-0.92736	1.24292	0.434404	-0.85111	0.416711	1e-12	1.2604	-0.35897	-0.90143	-0.7514	0.74947	0.001935	1e-13	-0.19298	0.776216	-0.58324	0.028053	0.267392	-0.29544			LogEC50	0.06744			LogEC50	0.03414			LogEC50	0.04217
F127A																								Best-fit values	WT-1	F127A-1		Best-fit values	WT-2	F127A-2		Best-fit values	WT-3	F127A-3
	Concentration	SSTR2-WT-1			F127A-1			Concentration	SSTR2-WT-2			F127A-2			Concentration	SSTR2-WT-3			F127A-3					Bottom	-0.5804	-1.151		Bottom	0.158	-1.134		Bottom	-0.2332	-1.083
	1e-06	91.8687	98.8419	109.29	57.0713	56.116	51.8968	1e-06	90.3076	101.031	108.661	50.106	51.5979	46.6803	1e-06	92.4087	98.2967	109.295	50.2873	48.6706	44.8846			Top	100.7	57.63		Top	100.9	51.1		Top	100.8	49.13
	1e-07	93.734	96.0943	97.4362	55.1456	59.4425	55.1364	1e-07	97.073	96.0593	98.7626	48.0113	52.1527	47.7198	1e-07	93.5585	98.9944	98.2713	44.8359	50.5809	45.7664			LogEC50	-8.551	-8.337		LogEC50	-8.537	-8.363		LogEC50	-8.576	-8.391
	1e-08	86.8027	84.7307	77.7055	40.9121	42.2689	40.7519	1e-08	82.0776	83.0595	76.9952	37.4006	38.3531	37.5803	1e-08	82.8932	87.5321	77.305	36.348	37.4055	37.0894			EC50	2.813e-09	4.601e-09		EC50	2.904e-09	4.332e-09		EC50	2.654e-09	4.065e-09
	1e-09	21.4237	23.5811	21.6461	6.36455	5.8017	4.98185	1e-09	23.2218	24.2818	23.7114	5.50209	4.84325	5.25611	1e-09	25.3731	25.0578	24.9607	6.57784	6.18078	4.92909			Span	101.3	58.78		Span	100.8	52.24		Span	101	50.21
	1e-10	3.48355	2.25777	3.49672	0.399872	0.156103	0.180327	1e-10	3.87019	2.15946	6.06236	-0.14573	-0.03763	0.399149	1e-10	2.65134	2.39399	4.77967	-0.00355	-0.14813	-0.20758			Std. Error				Std. Error				Std. Error
	1e-11	-3.1791	-0.98983	2.07773	-0.90381	-0.57867	-1.53822	1e-11	-1.2568	-0.15886	2.01705	-1.51218	-0.63262	-1.52344	1e-11	-1.88621	-1.38759	1.95765	-1.20086	-1.59461	-1.14564			Bottom	1.237	0.6746		Bottom	1.045	0.6174		Bottom	1.108	0.6007
	1e-12	-1.49871	1.23536	3.32045	0.557151	-0.01946	-1.19509	1e-12	-0.66894	0.512642	3.99542	0.892642	-0.42809	-0.50107	1e-12	-0.59404	2.16775	2.56537	0.683935	-0.04643	-0.25928			Top	1.734	1.039		Top	1.473	0.9401		Top	1.535	0.9039
	1e-13	0.579964	-0.09666	-0.4833	-0.21813	0.404575	-0.18644	1e-13	-0.19298	0.776216	-0.58324	0.483252	0.11005	-0.5933	1e-13	0.280199	0.249097	-0.5293	-0.03797	0.243431	-0.20546			LogEC50	0.04948	0.04791		LogEC50	0.04217	0.04931		LogEC50	0.04409	0.04984
I130A																								Best-fit values	WT-1	I130A-1		Best-fit values	WT-2	I130A-2		Best-fit values	WT-3	I130A-3
	Concentration	SSTR2-WT-1			I130A-1			Concentration	SSTR2-WT-2			I130A-2			Concentration	SSTR2-WT-3			I130A-3					Bottom	-0.2332			Bottom	-0.5804			Bottom	0.158
	1e-06	92.4087	98.2967	109.295	54.0865	58.7667	53.7579	1e-06	91.8687	98.8419	109.29	56.9771	49.6926	49.4479	1e-06	90.3076	101.031	108.661	50.9184	53.9952	53.8424			Top	100.8			Top	100.7			Top	100.9
	1e-07	93.5585	98.9944	98.2713	40.7369	49.7477	45.5075	1e-07	93.734	96.0943	97.4362	24.3901	15.344	16.8318	1e-07	97.073	96.0593	98.7626	24.385	24.4596	26.0697			LogEC50	-8.576			LogEC50	-8.551			LogEC50	-8.537
	1e-08	82.8932	87.5321	77.305	4.56379	13.8105	7.13106	1e-08	86.8027	84.7307	77.7055	-9.7556	11.515	4.53322	1e-08	82.0776	83.0595	76.9952	3.51243	4.84653	4.49537			EC50	2.654e-09	ND		EC50	2.813e-09	ND		EC50	2.904e-09	ND
	1e-09	25.3731	25.0578	24.9607	0.373081	-5.85257	-3.49751	1e-09	21.4237	23.5811	21.6461	15.6371	20.9443	17.6208	1e-09	23.2218	24.2818	23.7114	-0.35436	0.417535	-0.30881			Span	101			Span	101.3			Span	100.8
	1e-10	2.65134	2.39399	4.77967	1.00859	-2.15816	-3.15081	1e-10	3.48355	2.25777	3.49672	0.746054	17.3664	5.44459	1e-10	3.87019	2.15946	6.06236	-0.19137	-0.0747	-1.17969			Std. Error				Std. Error				Std. Error
	1e-11	-1.88621	-1.38759	1.95765	-3.1628	-4.29346	1.54776	1e-11	-3.1791	-0.98983	2.07773	-4.85096	17.9525	8.54903	1e-11	-1.2568	-0.15886	2.01705	0.879021	0.214181	-0.6692			Bottom	1.108			Bottom	1.237			Bottom	1.045
	1e-12	-0.59404	2.16775	2.56537	-2.73915	-5.95681	-5.02834	1e-12	-1.49871	1.23536	3.32045	-0.3682	14.2105	11.6792	1e-12	-0.66894	0.512642	3.99542	0.743323	0.03716	-0.09758			Top	1.535			Top	1.734			Top	1.473
	1e-13	0.280199	0.249097	-0.5293	2.48963	-0.66287	-1.82676	1e-13	0.579964	-0.09666	-0.4833	-0.84803	4.45271	-3.60468	1e-13	-0.19298	0.776216	-0.58324	0.250316	0.176509	-0.42682			LogEC50	0.04409			LogEC50	0.04948			LogEC50	0.04217
Y205A																								Best-fit values	WT-1	Y205A-1		Best-fit values	WT-2	Y205A-2		Best-fit values	WT-3	Y205A-3
	Concentration	SSTR2-WT-1			Y205A-1			Concentration	SSTR2-WT-2			Y205A-2			Concentration	SSTR2-WT-3			Y205A-3					Bottom	-3.442	-3.221		Bottom	-0.5169	-1.321		Bottom	2.142	0.3514
	1e-05	101.495	107.566	90.9391	136.185	151.796	126.555	1e-05	102.707	99.9601	97.3324	93.3696	90.1995	85.1251	1e-05	110.553	107.947	81.4998	312.418	335.202	282.792			Top	97.65	135.9		Top	98.58	91.7		Top	106.6	329.1
	1e-06	100.097	92.6903	79.6201	153.034	133.473	121.202	1e-06	102.671	98.3276	100.308	97.0283	94.2709	90.8181	1e-06	113.872	110.344	95.732	346.293	354.825	272.444			LogEC50	-7.728	-7.699		LogEC50	-8.035	-8.57		LogEC50	-7.134	-7.837
	1e-07	75.3614	81.2594	98.6093	85.0495	116.686	111.782	1e-07	86.0604	81.8249	86.2617	89.2536	85.8849	83.8989	1e-07	68.0678	65.0602	49.4254	345.894	345.485	252.051			EC50	1.869e-08	1.999e-08		EC50	9.236e-09	2.691e-09		EC50	7.347e-08	1.455e-08
	1e-08	33.8715	33.6919	26.0544	44.8885	48.4081	53.6206	1e-08	52.9811	52.4791	51.5625	76.399	76.4344	75.2135	1e-08	18.0881	15.0251	10.4739	124.725	132.034	101.719			Span	101.1	139.2		Span	99.09	93.02		Span	104.5	328.7
	1e-09	-4.33677	-0.10082	-3.9943	2.8038	-4.11859	-1.01553	1e-09	13.7155	7.43472	8.8721	20.7475	21.0571	21.1801	1e-09	0.779278	5.30072	-5.48999	35.8306	33.1605	25.0804			Std. Error				Std. Error				Std. Error
	1e-10	-2.55739	-5.50937	-4.71709	-3.79628	-5.85361	-2.36992	1e-10	0.868288	-0.62243	-1.79742	-0.39559	1.89837	0.984965	1e-10	17.9295	0.781001	5.54886	3.10574	15.5069	-20.1018			Bottom	2.047	2.979		Bottom	0.964	1.123		Bottom	2.423	8.713
	1e-11	0.791662	-3.02457	-1.51725	-7.275	-0.40565	-2.66245	1e-11	-0.51013	-0.29973	-1.69557	0.557209	0.778055	-0.72713	1e-11	3.14606	2.99907	0.175994	11.5838	-1.39865	-9.88908			Top	2.663	3.921		Top	1.133	1.092		Top	4.035	10.9
	1e-12	1.08667	-1.68973	0.603053	3.59857	4.49508	-8.09365	1e-12	1.2604	-0.35897	-0.90143	0.93833	-0.01581	-0.92252	1e-12	3.61614	-2.08792	-1.52823	-0.33579	-1.23098	1.56677			LogEC50	0.07706	0.0824		LogEC50	0.03414	0.04106		LogEC50	0.09629	0.09703
F208A																								Best-fit values	WT-1	F208A-1		Best-fit values	WT-2	F208A-2		Best-fit values	WT-3	F208A-3
	Concentration	SSTR2-WT-1			F208A-1			Concentration	SSTR2-WT-2			F208A-2			Concentration	SSTR2-WT-3			F208A-3					Bottom	-0.7342	-1.787		Bottom	-1.061	-1.774		Bottom	-0.5169	-1.249
	1e-05	100.599	99.5033	99.8975	78.1441	78.3971	77.9333	1e-05	101.125	100.58	98.2949	85.0436	83.1869	85.1898	1e-05	102.707	99.9601	97.3324	77.6442	78.3376	77.7798			Top	98.6	80.69		Top	98.71	90.03		Top	98.58	79.46
	1e-06	101	100.018	101.245	72.9804	71.2027	66.8303	1e-06	99.5543	99.0459	101.942	85.8908	84.41	81.0408	1e-06	102.671	98.3276	100.308	69.3214	68.9261	65.4866			LogEC50	-8.045	-6.773		LogEC50	-8.067	-6.823		LogEC50	-8.035	-6.77
	1e-07	85.1967	81.9956	86.3676	30.7807	27.4211	28.4474	1e-07	86.2165	85.285	86.2283	34.1056	32.8971	32.8307	1e-07	86.0604	81.8249	86.2617	30.2954	28.2877	29.1156			EC50	9.024e-09	1.688e-07		EC50	8.563e-09	1.505e-07		EC50	9.236e-09	1.696e-07
	1e-08	53.4809	53.5334	52.4157	1.66946	-0.76515	-2.0647	1e-08	53.8541	55.3041	54.415	2.30506	0.497443	-1.81468	1e-08	52.9811	52.4791	51.5625	3.75788	-0.19646	-2.02836			Span	99.34	82.48		Span	99.77	91.81		Span	99.09	80.71
	1e-09	12.7279	7.2427	8.03139	0.169607	-1.37297	-3.23149	1e-09	11.4613	6.64301	6.33122	0.936402	-1.12511	-1.89181	1e-09	13.7155	7.43472	8.8721	0.860605	-2.28834	-2.08625			Std. Error				Std. Error				Std. Error
	1e-10	0.110257	-0.38066	-1.83498	-1.15834	-0.04093	-1.23253	1e-10	0.011216	0.297883	-1.53967	-0.68615	0.422936	-1.98402	1e-10	0.868288	-0.62243	-1.79742	0.202085	1.26933	-2.13262			Bottom	0.9301	0.5947		Bottom	0.8292	0.9316		Bottom	0.964	0.5167
	1e-11	-1.08032	0.037861	-1.28574	0.142235	-2.76002	-1.83421	1e-11	-0.45593	-0.43605	-1.75511	0.181497	-1.80201	-2.31111	1e-11	-0.51013	-0.29973	-1.69557	0.341187	-1.18464	-1.75337			Top	1.09	1.155		Top	0.9647	1.763		Top	1.133	1.004
	1e-12	0.317214	0.268864	-0.58608	1.25837	-1.2113	-0.04707	1e-12	0.976095	-0.17931	-0.79678	0.454618	-0.83582	0.381203	1e-12	1.2604	-0.35897	-0.90143	0.720968	-1.12005	0.399078			LogEC50	0.03283	0.03237		LogEC50	0.0291	0.04461		LogEC50	0.03414	0.02877
P220A																								Best-fit values	WT-1	P220A-1		Best-fit values	WT-2	P220A-2		Best-fit values	WT-3	P220A-3
	Concentration	SSTR2-WT-1			P220A-1			Concentration	SSTR2-WT-2			P220A-2			Concentration	SSTR2-WT-3			P220A-3					Bottom	1.374	0.1149		Bottom	-0.5804	-0.6221		Bottom	-0.2332	-0.6988
	1e-05	93.7172	103.228	103.055	36.5617	36.366	33.0455	1e-06	91.8687	98.8419	109.29	59.2011	59.9768	50.7953	1e-06	92.4087	98.2967	109.295	51.078	52.1918	45.0744			Top	95.82	34.6		Top	100.7	58.25		Top	100.8	50.16
	1e-06	84.1608	93.9343	89.3623	23.3752	25.1675	24.1696	1e-07	93.734	96.0943	97.4362	54.1248	50.6887	56.4845	1e-07	93.5585	98.9944	98.2713	47.3438	43.2865	46.9536			LogEC50	-7.392	-6.553		LogEC50	-8.551	-7.989		LogEC50	-8.576	-8.034
	1e-07	60.4226	67.2311	66.1438	12.9892	9.85298	11.298	1e-08	86.8027	84.7307	77.7055	30.3606	27.2097	29.963	1e-08	82.8932	87.5321	77.305	27.1544	25.0818	27.99			EC50	4.054e-08	2.798e-07		EC50	2.813e-09	1.026e-08		EC50	2.654e-09	9.243e-09
	1e-08	23.9183	26.4114	28.5272	1.59409	2.15053	1.66271	1e-09	21.4237	23.5811	21.6461	1.83863	1.1098	1.02689	1e-09	25.3731	25.0578	24.9607	1.72386	1.01289	1.50121			Span	94.44	34.49		Span	101.3	58.87		Span	101	50.86
	1e-09	-1.65675	-0.33264	4.16093	0.424326	-0.32432	-0.8969	1e-10	3.48355	2.25777	3.49672	0.6446	1.10027	-0.61193	1e-10	2.65134	2.39399	4.77967	0.77007	-0.21468	-0.80808			Std. Error				Std. Error				Std. Error
	1e-10	-1.61446	-5.30558	-2.637	-0.82194	0.175228	-0.63626	1e-11	-3.1791	-0.98983	2.07773	0.239378	0.095387	0.818872	1e-11	-1.88621	-1.38759	1.95765	0.975582	-1.0564	0.778039			Bottom	1.577	0.4712		Bottom	1.237	0.673		Bottom	1.108	0.5599
	1e-11	5.91077	9.1283	4.93418	-0.17286	-0.27876	-0.24071	1e-12	-1.49871	1.23536	3.32045	0.688345	0.705219	-1.64868	1e-12	-0.59404	2.16775	2.56537	0.559833	0.891304	-2.18087			Top	2.372	1.048		Top	1.734	1.184		Top	1.535	0.968
	1e-12	-1.98331	-0.10699	2.0903	0.373392	0.576553	-0.94994	1e-13	0.579964	-0.09666	-0.4833	0.292295	0.211862	-0.50416	1e-13	0.280199	0.249097	-0.5293	0.383871	0.41187	-0.79574			LogEC50	0.06957	0.06799		LogEC50	0.04948	0.04796		LogEC50	0.04409	0.0459
F265A																								Best-fit values	WT-1	F265A-1		Best-fit values	WT-2	F265A-2		Best-fit values	WT-3	F265A-3
	Concentration	SSTR2-WT-1			F265A-1			Concentration	SSTR2-WT-2			F265A-2			Concentration	SSTR2-WT-3			F265A-3					Bottom	0.158			Bottom	-0.2332			Bottom	-0.5804
	1e-06	90.3076	101.031	108.661	28.0538	32.246	28.4494	1e-06	92.4087	98.2967	109.295	73.5601	76.7134	70.4626	1e-06	91.8687	98.8419	109.29	50.4908	50.3716	44.6387			Top	100.9			Top	100.8			Top	100.7
	1e-07	97.073	96.0593	98.7626	13.6155	14.7672	15.9253	1e-07	93.5585	98.9944	98.2713	66.3499	62.4479	66.2813	1e-07	93.734	96.0943	97.4362	25.4362	22.5462	30.2196			LogEC50	-8.537			LogEC50	-8.576			LogEC50	-8.551
	1e-08	82.0776	83.0595	76.9952	2.45096	3.23498	1.44003	1e-08	82.8932	87.5321	77.305	7.41735	12.5372	14.7145	1e-08	86.8027	84.7307	77.7055	4.03388	2.867	3.91664			EC50	2.904e-09	ND		EC50	2.654e-09	ND		EC50	2.813e-09	ND
	1e-09	23.2218	24.2818	23.7114	-1.33297	-2.55135	-1.59296	1e-09	25.3731	25.0578	24.9607	-1.47946	-1.59809	-0.98593	1e-09	21.4237	23.5811	21.6461	-3.37795	-2.45575	-1.27234			Span	100.8			Span	101			Span	101.3
	1e-10	3.87019	2.15946	6.06236	-2.08097	-2.67353	-2.43541	1e-10	2.65134	2.39399	4.77967	-0.80884	0.238894	-0.84135	1e-10	3.48355	2.25777	3.49672	-3.11559	-3.65857	-3.71873			Std. Error				Std. Error				Std. Error
	1e-11	-1.2568	-0.15886	2.01705	-3.07702	-2.38984	-2.30367	1e-11	-1.88621	-1.38759	1.95765	1.31448	-0.58527	2.79884	1e-11	-3.1791	-0.98983	2.07773	-3.49039	-4.12409	-3.51307			Bottom	1.045			Bottom	1.108			Bottom	1.237
	1e-12	-0.66894	0.512642	3.99542	-2.3248	-1.8807	-2.46756	1e-12	-0.59404	2.16775	2.56537	1.20919	0.290166	-3.10141	1e-12	-1.49871	1.23536	3.32045	-2.69082	-1.78168	-2.19915			Top	1.473			Top	1.535			Top	1.734
	1e-13	-0.19298	0.776216	-0.58324	-0.91809	1.298	-0.37991	1e-13	0.280199	0.249097	-0.5293	-0.99806	-0.38131	1.37936	1e-13	0.579964	-0.09666	-0.4833	-1.55123	1.04682	0.504412			LogEC50	0.04217			LogEC50	0.04409			LogEC50	0.04948
W269A																								Best-fit values	WT-1	W269A-1		Best-fit values	WT-2	W269A-2		Best-fit values	WT-3	W269A-3
	Concentration	SSTR2-WT-1			W269A-1			Concentration	SSTR2-WT-2			W269A-2			Concentration	SSTR2-WT-3			W269A-3					Bottom	-1.494	0.3902		Bottom	12.18	4.32		Bottom	6.264	3.687
	1e-05	100.577	101.465	97.958	29.1646	29.5729	27.5001	1e-05	76.0067	117.973	106.02	35.1867	28.2967	37.1594	1e-05		100.973	99.0273	35.0928	31.2979	30.163			Top	98.45	27.81		Top	105.9	36.93		Top	92.07	35.33
	1e-06	92.6093	90.8711	87.8897	24.3206	23.9825	24.3013	1e-06	95.7372	135.019	106.835	44.2985	35.4757	36.4359	1e-06	91.6139		110.969	42.3793	32.5704	33.4152			LogEC50	-7.335	-7.096		LogEC50	-8.127	-7.281		LogEC50	-8.776	-7.475
	1e-07	76.1665	66.9093	66.1702	16.3756	17.0557	15.6235	1e-07	84.9825	107.186	110.614	27.3955	27.3656	23.5017	1e-07	79.071		109.73	28.2492	26.8484	35.3896			EC50	4.629e-08	8.012e-08		EC50	7.47e-09	5.231e-08		EC50	1.675e-09	3.353e-08
	1e-08	15.564	12.534	10.7912	2.84401	2.47722	2.39452	1e-08	60.6158	53.3783	54.8271	-0.68303	12.8475	7.14766	1e-08	59.0302	56.891	61.1992	-0.15648	10.8067	7.42246			Span	99.94	27.42		Span	93.68	32.61		Span	85.81	31.64
	1e-09	2.19722	-0.48696	-1.4705	1.27188	0.192993	0.958556	1e-09	27.1495	54.1189	49.1436	15.0164	17.4741	13.7594	1e-09	36.142	53.0072	52.5966	14.8987	17.93	13.0486			Std. Error				Std. Error				Std. Error
	1e-10	0.283015	-0.78891	-0.9391	1.2816	1.55814	0.956397	1e-10	3.049	29.2856	27.7362	5.15791	4.34801	5.37362	1e-10	3.31614	32.0748	22.6293	4.26479	5.4272	5.31487			Bottom	0.9546	0.2929		Bottom	5.179	1.706		Bottom	5.039	1.79
	1e-11	-1.40595	-3.17595	0.693656	0.982982	-0.18037	0.430294	1e-11	2.27073	6.55299	3.25227	2.01178	-2.14682	0.491128	1e-11	1.36663	7.33418	-0.82355	-1.04735	-1.73178	-0.71034			Top	1.471	0.4948		Top	5.917	2.687		Top	5.425	2.595
	1e-12	1.6665	0.404952	-2.07145	0.492488	-0.36794	-0.12455	1e-12	-1.01329	0.573812	0.43948	2.11484	0.421119	-2.53596	1e-12	-3.44112	0.925096	2.51602	-0.06869	0.373213	-0.30452			LogEC50	0.03987	0.04437		LogEC50	0.1932	0.2183		LogEC50	0.1905	0.2333
F272A																								Best-fit values	WT-1	F272A-1		Best-fit values	WT-2	F272A-2		Best-fit values	WT-3	F272A-3
	Concentration	SSTR2-WT-1			F272A-1			Concentration	SSTR2-WT-2			F272A-2			Concentration	SSTR2-WT-3			F272A-3					Bottom	4.265			Bottom	12.18			Bottom	-0.5169
	1e-05	96.4337	111.04	92.5262	3.90207	6.54547	2.9601	1e-05	76.0067	117.973	106.02	4.06957	5.97872	4.08467	1e-05	102.707	99.9601	97.3324	37.752	37.0366	41.8336			Top	87.31			Top	105.9			Top	98.58
	1e-06	82.7236	85.0568	74.0382	-0.04548	0.784316	-1.19116	1e-06	95.7372	135.019	106.835	0.754876	0.562467	-1.81411	1e-06	102.671	98.3276	100.308	14.8419	9.49297	15.0239			LogEC50	-8.198			LogEC50	-8.127			LogEC50	-8.035
	1e-07	77.6944	78.9902	67.2747	0.854584	-3.06927	-1.87431	1e-07	84.9825	107.186	110.614	-1.36091	-2.36152	-2.70229	1e-07	86.0604	81.8249	86.2617	3.7571	3.00066	0.353599			EC50	6.337e-09	ND		EC50	7.47e-09	ND		EC50	9.236e-09	ND
	1e-08	54.3628	58.1374	53.9593	-1.56724	-0.19317	-2.02554	1e-08	60.6158	53.3783	54.8271	0.171843	-0.74353	-3.38829	1e-08	52.9811	52.4791	51.5625	-0.31021	2.21655	0.487252			Span	83.04			Span	93.68			Span	99.09
	1e-09	10.8074	19.7885	23.6368	-1.48954	-1.13334	-3.17748	1e-09	27.1495	54.1189	49.1436	-2.91013	0.685227	-3.43663	1e-09	13.7155	7.43472	8.8721	-1.34326	-0.82407	-0.02359			Std. Error				Std. Error				Std. Error
	1e-10	11.3564	11.6055	9.78357	-0.72598	-1.72745	-3.03813	1e-10	3.049	29.2856	27.7362	0.510866	0.561036	-0.76341	1e-10	0.868288	-0.62243	-1.79742	-0.4414	-0.90319	-1.41188			Bottom	2.64			Bottom	5.179			Bottom	0.964
	1e-11	1.34217	2.81653	0.580071	0.54057	-2.19117	-1.15613	1e-11	2.27073	6.55299	3.25227	-2.20386	-1.0661	-3.49324	1e-11	-0.51013	-0.29973	-1.69557	0.930748	-1.02722	-2.88198			Top	2.949			Top	5.917			Top	1.133
	1e-12	0.686271	-2.5944	1.90813	-0.49134	1.40484	-0.9135	1e-12	-1.01329	0.573812	0.43948	2.85548	-0.06628	-2.7892	1e-12	1.2604	-0.35897	-0.90143	-0.7514	0.74947	0.001935			LogEC50	0.1112			LogEC50	0.1932			LogEC50	0.03414
N276A																								Best-fit values	WT-1	N276A-1		Best-fit values	WT-2	N276A-2		Best-fit values	WT-3	N276A-3
	Concentration	SST2-WT-1			N276A-1			Concentration	SSTR2-WT-2			N276A-2			Concentration	SSTR2-WT-3			N276A-3					Bottom	12.18			Bottom	4.265			Bottom	-0.5169
	1e-05	76.0067	117.973	106.02	49.7901	46.4238		1e-05	96.4337	111.04	92.5262	10.1851	13.9759	12.8976	1e-05	102.707	99.9601	97.3324	49.3398	39.562	19.5754			Top	105.9			Top	87.31			Top	98.58
	1e-06	95.7372	135.019	106.835	15.579	15.3871		1e-06	82.7236	85.0568	74.0382	4.15116	-1.531	4.01094	1e-06	102.671	98.3276	100.308	11.6676	9.03387	-4.84281			LogEC50	-8.127			LogEC50	-8.198			LogEC50	-8.035
	1e-07	84.9825	107.186	110.614	-0.1108	0.411377		1e-07	77.6944	78.9902	67.2747	1.61703	0.386732	-1.14479	1e-07	86.0604	81.8249	86.2617	5.86783	1.70213	-1.88503			EC50	7.47e-09	ND		EC50	6.337e-09	ND		EC50	9.236e-09	ND
	1e-08	60.6158	53.3783	54.8271	-0.81535	0.502707		1e-08	54.3628	58.1374	53.9593	0.186955	-3.84953	-1.08119	1e-08	52.9811	52.4791	51.5625	1.55003	0.535431	-2.6434			Span	93.68			Span	83.04			Span	99.09
	1e-09	27.1495	54.1189	49.1436	0.129049	-0.16436		1e-09	10.8074	19.7885	23.6368	-3.73382	1.85714	-1.87937	1e-09	13.7155	7.43472	8.8721	4.18904	2.50741	-4.3396			Std. Error				Std. Error				Std. Error
	1e-10	3.049	29.2856	27.7362	-0.84399	-0.27924		1e-10	11.3564	11.6055	9.78357	-0.82186	-2.79202	-3.27409	1e-10	0.868288	-0.62243	-1.79742	1.29238	-0.23893	-5.8535			Bottom	5.179			Bottom	2.64			Bottom	0.964
	1e-11	2.27073	6.55299	3.25227	-0.30219	-0.92228		1e-11	1.34217	2.81653	0.580071	-3.9671	-0.02647	-4.49849	1e-11	-0.51013	-0.29973	-1.69557	2.53868	-0.47241	-6.99105			Top	5.917			Top	2.949			Top	1.133
	1e-12	-1.01329	0.573812	0.43948	-0.03664	0.03664		1e-12	0.686271	-2.5944	1.90813	0.926812	1.55189	-2.4787	1e-12	1.2604	-0.35897	-0.90143	3.10373	1.78031	-4.88404			LogEC50	0.1932			LogEC50	0.1112			LogEC50	0.03414
K291A																								Best-fit values	WT-1	K291A-1		Best-fit values	WT-2	K291A-2		Best-fit values	WT-3	K291A-3
	Concentration	SST2-WT-1			K291A-1			Concentration	SSTR2-WT-2			K291A-2			Concentration	SSTR2-WT-3			K291A-3					Bottom	12.18			Bottom	4.265			Bottom	-0.5169
	1e-05	76.0067	117.973	106.02	56.0252	58.6208	67.8433	1e-05	96.4337	111.04	92.5262	56.7596	58.8878	55.1979	1e-05	102.707	99.9601	97.3324	-0.74389	5.50286	1.53772			Top	105.9			Top	87.31			Top	98.58
	1e-06	95.7372	135.019	106.835	14.5827	25.1474	22.3039	1e-06	82.7236	85.0568	74.0382	11.5881	12.2216	17.9449	1e-06	102.671	98.3276	100.308	3.05435	-2.33528	-1.97388			LogEC50	-8.127			LogEC50	-8.198			LogEC50	-8.035
	1e-07	84.9825	107.186	110.614	7.2695	8.67322	11.6662	1e-07	77.6944	78.9902	67.2747	3.10263	7.32256	8.5707	1e-07	86.0604	81.8249	86.2617	0.161931	4.05075	-0.95235			EC50	7.47e-09	ND		EC50	6.337e-09	ND		EC50	9.236e-09	ND
	1e-08	60.6158	53.3783	54.8271	3.13564	3.85066	4.77359	1e-08	54.3628	58.1374	53.9593	2.48489	1.91024	3.65532	1e-08	52.9811	52.4791	51.5625	-2.61695	2.25276	1.68352			Span	93.68			Span	83.04			Span	99.09
	1e-09	27.1495	54.1189	49.1436	2.07906	3.92476	3.85805	1e-09	10.8074	19.7885	23.6368	1.38035	-0.0284	2.08796	1e-09	13.7155	7.43472	8.8721	0.199777	1.92611	-0.91823			Std. Error				Std. Error				Std. Error
	1e-10	3.049	29.2856	27.7362	2.15252	2.929	0.949565	1e-10	11.3564	11.6055	9.78357	1.23606	1.7321	0.365886	1e-10	0.868288	-0.62243	-1.79742	-3.29104	5.29129	2.52296			Bottom	5.179			Bottom	2.64			Bottom	0.964
	1e-11	2.27073	6.55299	3.25227	-0.53604	2.83454	2.89107	1e-11	1.34217	2.81653	0.580071	1.44116	0.726606	-1.49783	1e-11	-0.51013	-0.29973	-1.69557	-4.63799	-2.77981	1.34508			Top	5.917			Top	2.949			Top	1.133
	1e-12	-1.01329	0.573812	0.43948	-2.97241	2.24539	0.727022	1e-12	0.686271	-2.5944	1.90813	-1.14726	1.16037	-0.01311	1e-12	1.2604	-0.35897	-0.90143	-1.49243	0.792593	0.699839			LogEC50	0.1932			LogEC50	0.1112			LogEC50	0.03414
F294A																								Best-fit values	WT-1	F294A-1		Best-fit values	WT-2	F294A-2		Best-fit values	WT-3	F294A-3
	Concentration	SSTR2-WT-1			F294A-1			Concentration	SSTR2-WT-2			F294A-2			Concentration	SSTR2-WT-3			F294A-3					Bottom	12.18			Bottom	4.265			Bottom	-0.5169
	1e-05	76.0067	117.973	106.02		1.01218	1.69946	1e-05	96.4337	111.04	92.5262	8.23305	9.14201	9.70429	1e-05	102.707	99.9601	97.3324		12.0097	13.0663			Top	105.9			Top	87.31			Top	98.58
	1e-06	95.7372	135.019	106.835		-0.61508	-1.9296	1e-06	82.7236	85.0568	74.0382	2.17991	1.03596	1.04736	1e-06	102.671	98.3276	100.308		-0.0065	0.085625			LogEC50	-8.127			LogEC50	-8.198			LogEC50	-8.035
	1e-07	84.9825	107.186	110.614		-0.80804	-2.45541	1e-07	77.6944	78.9902	67.2747	0.35838	0.187472	0.432887	1e-07	86.0604	81.8249	86.2617		-0.37117	-0.34556			EC50	7.47e-09	ND		EC50	6.337e-09	ND		EC50	9.236e-09	ND
	1e-08	60.6158	53.3783	54.8271		-1.3107	-3.32574	1e-08	54.3628	58.1374	53.9593	-0.3878	0.849	-0.30502	1e-08	52.9811	52.4791	51.5625		-0.19686	-0.54013			Span	93.68			Span	83.04			Span	99.09
	1e-09	27.1495	54.1189	49.1436		-1.42302	-0.67315	1e-09	10.8074	19.7885	23.6368	0.128742	-0.98886	-0.6581	1e-09	13.7155	7.43472	8.8721		-0.5451	-0.58447			Std. Error				Std. Error				Std. Error
	1e-10	3.049	29.2856	27.7362		-0.06828	-0.7585	1e-10	11.3564	11.6055	9.78357	0.828775	0.426423	2.53319	1e-10	0.868288	-0.62243	-1.79742		-0.7519	-0.17546			Bottom	5.179			Bottom	2.64			Bottom	0.964
	1e-11	2.27073	6.55299	3.25227		-1.87614	-1.48217	1e-11	1.34217	2.81653	0.580071	-1.21503	1.77158	-0.7062	1e-11	-0.51013	-0.29973	-1.69557		-0.26185	-0.37996			Top	5.917			Top	2.949			Top	1.133
	1e-12	-1.01329	0.573812	0.43948		-0.75036	0.750357	1e-12	0.686271	-2.5944	1.90813	-0.23844	0.98599	-0.74755	1e-12	1.2604	-0.35897	-0.90143		-0.01873	0.037461			LogEC50	0.1932			LogEC50	0.1112			LogEC50	0.03414
S279A																								Best-fit values	WT-1	S279A-1		Best-fit values	WT-2	S279A-2		Best-fit values	WT-3	S279A-3
	Concentration	SSTR2-WT-1			S279A-1			Concentration	SSTR2-WT-2			S279A-2			Concentration	SSTR2-WT-3			S279A-3					Bottom	-0.5169	-1.308		Bottom	-2.277	-2.227		Bottom	-3.442	0.9887
	1e-05	102.707	99.9601	97.3324	95.0422	97.9893	92.3328	1e-05	99.0969	100.705	100	68.3202	63.5457	58.2855	1e-05	101.495	107.566	90.9391	127.694	120.047	136.55			Top	98.58	93.61		Top	102.7	72.5		Top	97.65	132.8
	1e-06	102.671	98.3276	100.308	94.637	99.0319	98.7714	1e-06	88.9433	95.9499	109.756	81.4919	76.8713	66.28	1e-06	100.097	92.6903	79.6201	113.414	79.7382	99.9494			LogEC50	-8.035	-8.149		LogEC50	-7.557	-7.67		LogEC50	-7.728	-6.436
	1e-07	86.0604	81.8249	86.2617	80.4888	80.1109	78.5095	1e-07	81.4586	83.3924	96.5406	67.5397	78.7694	56.9013	1e-07	75.3614	81.2594	98.6093	16.9114	24.3417	42.1196			EC50	9.236e-09	7.095e-09		EC50	2.77e-08	2.14e-08		EC50	1.869e-08	3.663e-07
	1e-08	52.9811	52.4791	51.5625	57.7609	56.1566	53.961	1e-08	18.2619	19.8773	20.5664	17.2078	18.7945	11.9137	1e-08	33.8715	33.6919	26.0544	11.8817	11.3109	14.9047			Span	99.09	94.92		Span	105	74.73		Span	101.1	131.8
	1e-09	13.7155	7.43472	8.8721	11.2883	11.3095	9.85787	1e-09	0.782261	-2.43756	5.231	0.702429	0.718737	-2.66522	1e-09	-4.33677	-0.10082	-3.9943	-2.72191	-0.04539	0.139802			Std. Error				Std. Error				Std. Error
	1e-10	0.868288	-0.62243	-1.79742	-3.104	-0.9143	-2.02845	1e-10	-3.04243	-4.50839	-0.17562	-1.99907	-0.34978	-5.2321	1e-10	-2.55739	-5.50937	-4.71709	-1.07468	-3.50271	-0.78339			Bottom	0.964	1.233		Bottom	1.75	2.173		Bottom	2.047	2.091
	1e-11	-0.51013	-0.29973	-1.69557	-1.56183	0.007683	-1.66314	1e-11	-2.9141	-1.52029	2.12832	0.574208	0.733126	-1.43897	1e-11	0.791662	-3.02457	-1.51725	-1.88558	2.52782	-0.29294			Top	1.133	1.399		Top	2.446	2.894		Top	2.663	5.051
	1e-12	1.2604	-0.35897	-0.90143	0.373527	0.165546	-0.53907	1e-12	-0.31556	-0.92736	1.24292	-1.69925	1.79887	-0.09962	1e-12	1.08667	-1.68973	0.603053	3.40231	-3.37273	-0.02957			LogEC50	0.03414	0.04538		LogEC50	0.06744	0.1132		LogEC50	0.07706	0.08227
L290A																								Best-fit values	WT-1	L290A-1		Best-fit values	WT-2	L290A-2		Best-fit values	WT-3	L290A-3
	Concentration	SSTR2-WT-1			L290A-1			Concentration	SSTR2-WT-2			L290A-2			Concentration	SSTR2-WT-3			L290A-3					Bottom	4.265	5.848		Bottom	5.515	5.656		Bottom	0.2278	-1.116
	1e-05	96.4337	111.04	92.5262	87.1215	102.094	82.3411	1e-05	96.7987	105.153	98.0483	88.4693	98.5591	92.5137	1e-06	93.6516	103.448	102.901	75.4225	76.325	74.2398			Top	87.31	84.62		Top	85.95	86.69		Top	95.41	75.41
	1e-06	82.7236	85.0568	74.0382	79.9372	93.0873	86.46	1e-06	84.4317	85.5407	83.1867	96.139	92.0996	91.7607	1e-07	85.4798	87.4345	91.8323	71.4849	69.9094	68.058			LogEC50	-8.198	-8.723		LogEC50	-8.249	-8.77		LogEC50	-8.619	-8.203
	1e-07	77.6944	78.9902	67.2747	76.6088	88.8951	63.5419	1e-07	70.6048	66.7021	63.3469	73.6047	80.1921	63.4441	1e-08	74.8714	82.397	72.7765	48.9784	45.316	48.402			EC50	6.337e-09	1.893e-09		EC50	5.637e-09	1.697e-09		EC50	2.404e-09	6.269e-09
	1e-08	54.3628	58.1374	53.9593	72.4724	70.3903	67.0689	1e-08	59.0836	57.4264	55.5422	76.4449	79.5093	65.3593	1e-09	28.7779	29.5918	29.2974	5.25979	7.4236	7.21195			Span	83.04	78.77		Span	80.44	81.03		Span	95.18	76.53
	1e-09	10.8074	19.7885	23.6368	35.5198	36.1189	30.1271	1e-09	15.458	22.7276	28.2317	30.2722	39.8676	38.1313	1e-10	2.4601	1.4251	2.6481	-0.34654	1.01616	-0.73857			Std. Error				Std. Error				Std. Error
	1e-10	11.3564	11.6055	9.78357	11.6386	15.0988	15.4594	1e-10	11.2095	11.0766	12.82	15.7533	15.7231	13.0515	1e-11	1.59466	-0.10736	2.35408	-1.1737	-0.42951	-1.81687			Bottom	2.64	2.628		Bottom	2.893	2.876		Bottom	1.129	0.4992
	1e-11	1.34217	2.81653	0.580071	7.26682	9.21234	7.54462	1e-11	1.23405	4.04807	4.61044	5.05645	8.81837	8.75389	1e-12	0.131346	0.702361	2.32682	0.29603	-1.00113	0.285006			Top	2.949	2.416		Top	3.178	2.601		Top	1.536	0.8104
	1e-12	0.686271	-2.5944	1.90813	-4.89312	4.63079	0.262327	1e-12	-0.0132	-2.43692	2.45012	-4.2041	4.48256	-0.27846	1e-13	0.421564	-0.43987	0.018306	1.08571	-0.73116	-0.35455			LogEC50	0.1112	0.1076		LogEC50	0.1261	0.1125		LogEC50	0.04703	0.02713
D295A																								Best-fit values	WT-1	D295A-1		Best-fit values	WT-2	D295A-2		Best-fit values	WT-3	D295A-3
	Concentration	SSTR2-WT-1			D295A-1			Concentration	SSTR2-WT-2			D295A-2			Concentration	SSTR2-WT-3			D295A-3					Bottom	-0.4581	0.2059		Bottom	-0.06835	-0.553		Bottom	-0.03865	-6.587
	1e-06	97.5372	102.248	100.215	77.5638	82.7911	84.2419	1e-06	98.5931	101.954	99.4533	82.9729	86.0282	83.4306	1e-05	100.244	106.697	93.0582	227.139	230.47	204.798			Top	89.81	90.34		Top	93.4	93.8		Top	96.36	245.2
	1e-07	82.4429	82.7817	80.3515	43.1462	47.554	43.3781	1e-07	88.9506	93.4312	86.3455	43.0749	46.3732	45.3968	1e-06	82.7329	84.4359	78.2376	135.813	145.381	115.026			LogEC50	-8.8	-6.975		LogEC50	-8.746	-6.954		LogEC50	-7.011	-6.025
	1e-08	70.107	75.0917	69.1223	6.25589	6.48178	5.17799	1e-08	71.1939	75.8779	68.7012	4.52248	5.4235	4.17777	1e-07	51.8675	54.513	45.7681	0.304126	-10.9196	-7.47747			EC50	1.586e-09	1.058e-07		EC50	1.796e-09	1.112e-07		EC50	9.753e-08	9.441e-07
	1e-09	38.7653	38.8055	36.3351	0.997547	2.60757	-0.25772	1e-09	39.2381	38.0922	35.7087	0.326293	1.32966	-0.30725	1e-08	8.76354	9.25573	7.29392	-5.29673	-7.50752	-12.0781			Span	90.27	90.14		Span	93.46	94.35		Span	96.4	251.8
	1e-10	5.1694	3.74131	3.87775	-0.1751	0.460873	0.648102	1e-10	5.16125	3.19156	4.41218	-1.29303	0.258481	-0.50252	1e-09	-1.88585	2.29821	1.01401	-3.19726	-2.14526	-4.21348			Std. Error				Std. Error				Std. Error
	1e-11	-0.09046	-1.06147	-0.03285	0.914923	1.04151	1.18402	1e-11	0.424453	0.007535	-0.45585	-0.25325	0.290504	0.143577	1e-10	-1.56616	1.79846	-0.59432	0.711344	1.27607	-4.67731			Bottom	1.688	0.432		Bottom	1.389	0.3529		Bottom	1.151	3.176
	1e-12	0.305985	-1.36013	-1.96048	1.34926	-0.04548	1.68128	1e-12	0.703236	-1.27838	-1.5264	-0.02846	-0.86984	1.10299	1e-11	0.637093	1.0568	-0.06645	-0.66903	0.848878	-1.9473			Top	2.138	1.425		Top	1.795	1.184		Top	2.007	10.09
	1e-13	0.401495	0.406043	-0.80754	0.989966	-0.32974	-0.66023	1e-13	0.979508	0.065928	-1.04544	0.890766	-0.6394	-0.25137	1e-12	2.73478	-1.14991	-1.58487	2.62171	3.68794	-6.30965			LogEC50	0.06931	0.02668		LogEC50	0.05619	0.02099		LogEC50	0.04991	0.06917
Y302A																								Best-fit values	WT-1	Y302A-1		Best-fit values	WT-2	Y302A-2		Best-fit values	WT-3	Y302A-3
	Concentration	SSTR2-WT-1			Y302A-1			Concentration	SSTR2-WT-2			Y302A-2			Concentration	SSTR2-WT-3			Y302A-3					Bottom	-1.565	-0.3068		Bottom	0.02152	0.826		Bottom	0.2278	1.139
	1e-06	93.762	104.912	101.326	92.2155	83.0839	74.6401	1e-06	91.8309	104.756	103.413	93.0418	85.9159	73.7395	1e-06	93.6516	103.448	102.901	94.9368	87.085	75.7108			Top	98.2	87.12		Top	96.99	86.87		Top	95.41	86.85
	1e-07	90.4754	87.6229	93.8928	87.8231	91.8341	79.2689	1e-07	88.5034	87.925	92.9115	86.6342	92.2849	78.2717	1e-07	85.4798	87.4345	91.8323	86.7726	91.2162	78.3833			LogEC50	-8.607	-8.733		LogEC50	-8.632	-8.763		LogEC50	-8.619	-8.739
	1e-08	84.2325	88.0935	77.4141	81.4836	76.691	75.8314	1e-08	79.1389	87.1316	77.1684	80.89	76.861	74.9124	1e-08	74.8714	82.397	72.7765	77.8151	74.2862	71.9356			EC50	2.47e-09	1.847e-09		EC50	2.332e-09	1.725e-09		EC50	2.404e-09	1.823e-09
	1e-09	23.9798	25.351	24.0838	29.1308	27.7029	26.4914	1e-09	28.1946	27.7524	28.6169	32.6756	30.204	28.5568	1e-09	28.7779	29.5918	29.2974	33.3683	29.8959	28.8708			Span	99.77	87.43		Span	96.97	86.05		Span	95.18	85.71
	1e-10	0.380815	-1.46155	0.644441	5.48049	4.63054	1.98314	1e-10	2.12159	0.776021	2.64313	7.72851	6.00268	3.94062	1e-10	2.4601	1.4251	2.6481	7.99114	6.58014	4.53599			Std. Error				Std. Error				Std. Error
	1e-11	-0.14455	-1.89615	-0.44724	2.41491	1.71838	-1.2719	1e-11	1.48955	0.40406	1.65294	4.44913	3.706	-0.02013	1e-11	1.59466	-0.10736	2.35408	4.0253	3.28152	0.540283			Bottom	1.251	1.362		Bottom	1.184	1.386		Bottom	1.129	1.249
	1e-12	-1.01318	0.367039	0.801825	1.79575	0.62557	-3.05803	1e-12	0.577115	1.90907	2.64648	2.80046	0.813184	-1.46042	1e-12	0.131346	0.702361	2.32682	2.72934	1.26022	-1.16655			Top	1.711	1.768		Top	1.602	1.78		Top	1.536	1.618
	1e-13	1.10583	0.079258	-1.18509	-2.8563	0.970719	1.88558	1e-13	0.358674	-0.41386	0.055186	-3.65548	1.46653	2.18895	1e-13	0.421564	-0.43987	0.018306	-3.55583	1.24679	2.30905			LogEC50	0.04993	0.05916		LogEC50	0.0482	0.06052		LogEC50	0.04703	0.05522

## Sheet: supp table3 paltusotine arresti
Supplementary table3. summary of paltusotine induced β-arrestin1 recruitment assays of SSTR2.
I284A																								Best-fit values	WT-1	I284A-1		Best-fit values	WT-2	I284A-2		Best-fit values	WT-3	I284A-3
	Concentration	SSTR2-WT-1			I284A-1			Concentration	SSTR2-WT-2			I284A-2			Concentration	SSTR2-WT-3			I284A-3					Bottom	1.007	-1.437		Bottom	0.9805	-1.082		Bottom	0.9805	-1.233
	1e-05	93.9065	106.331	99.7625	214.589	208.355	168.109	1e-05	94.1029	108.96	96.9374	161.582	156.888	126.583	1e-05	94.1029	108.96	96.9374	227.975	228.442	178.483			Top	107.9	205.2		Top	107.4	154.5		Top	107.4	218.3
	1e-06	74.4765	89.2214	87.0136	205.878	190.448	143.22	1e-06	72.6804	86.1113	81.0621	155.023	143.404	107.842	1e-06	72.6804	86.1113	81.0621	217.676	195.579	153.264			LogEC50	-6.376	-6.742		LogEC50	-6.342	-6.742		LogEC50	-6.342	-6.745
	1e-07	9.46899	9.87353	18.3568	82.2346	75.8419	52.4167	1e-07	9.93552	10.8616	16.1344	61.9212	57.1077	39.4689	1e-07	9.93552	10.8616	16.1344	86.2234	83.9986	58.5807			EC50	4.204e-07	1.811e-07		EC50	4.553e-07	1.811e-07		EC50	4.553e-07	1.797e-07
	1e-08	3.12962	4.77672	2.93837	2.68596	9.27419	-3.1554	1e-08	2.48751	4.50407	3.84139	2.02249	6.9833	-2.37596	1e-08	2.48751	4.50407	3.84139	4.78229	10.5395	0.984385			Span	106.9	206.6		Span	106.4	155.6		Span	106.4	219.6
	1e-09	3.92818	1.4232	4.02856	1.22422	0.908538	-1.13474	1e-09	4.04472	2.13476	2.71893	0.921815	0.684114	-0.85444	1e-09	4.04472	2.13476	2.71893	3.79136	0.989482	-1.73313			Std. Error				Std. Error				Std. Error
	1e-10	2.84275	2.68001	4.46622	4.74566	4.13072	-3.58053	1e-10	2.03705	1.14697	3.2621	3.5734	3.11036	-2.69608	1e-10	2.03705	1.14697	3.2621	3.35381	4.57343	-3.78471			Bottom	1.544	3.91		Bottom	1.372	2.944		Bottom	1.372	3.969
	1e-11	2.72451	2.23659	3.9433	3.39927	1.94803	-5.80152	1e-11	2.92355	2.50259	4.89912	2.55959	1.46684	-4.36845	1e-11	2.92355	2.50259	4.89912	1.0797	-0.16172	-4.6698			Top	3.888	7.72		Top	3.539	5.813		Top	3.539	7.821
	1e-12	-0.37986	0.568905	-0.18904	1.04895	1.89633	-2.94529	1e-12	-1.21887	0.686427	0.532442	0.789843	1.42791	-2.21775	1e-12	-1.21887	0.686427	0.532442	1.34213	1.91675	-3.25889			LogEC50	0.07594	0.08615		LogEC50	0.06819	0.08615		LogEC50	0.06819	0.08215
T194A																								Best-fit values	WT-1	T194A-1		Best-fit values	WT-2	T194A-2		Best-fit values	WT-3	T194A-3
	Concentration	SSTR2-WT-1			T194A-1			Concentration	SSTR2-WT-2			T194A-2			Concentration	SSTR2-WT-3			T194A-3					Bottom	1.007			Bottom	0.9805			Bottom	0.9805
	1e-05	93.9065	106.331	99.7625	146.397	130.459	105.236	1e-05	94.1029	108.96	96.9374	110.235	98.2338	79.2407	1e-05	94.1029	108.96	96.9374	159.423	139.058	118.761			Top	107.9			Top	107.4			Top	107.4
	1e-06	74.4765	89.2214	87.0136	33.0557	21.924	10.1996	1e-06	72.6804	86.1113	81.0621	24.8904	16.5084	7.68014	1e-06	72.6804	86.1113	81.0621	38.942	26.5325	17.6741			LogEC50	-6.376			LogEC50	-6.342			LogEC50	-6.342
	1e-07	9.46899	9.87353	18.3568	2.19228	4.29979	-6.18158	1e-07	9.93552	10.8616	16.1344	1.65075	3.23767	-4.65462	1e-07	9.93552	10.8616	16.1344	6.77651	5.28773	-3.29651			EC50	4.204e-07	ND		EC50	4.553e-07	ND		EC50	4.553e-07	ND
	1e-08	3.12962	4.77672	2.93837	-2.30514	1.86739	-9.02759	1e-08	2.48751	4.50407	3.84139	-1.73573	1.40611	-6.79762	1e-08	2.48751	4.50407	3.84139	1.28834	3.63803	-5.49568			Span	106.9			Span	106.4			Span	106.4
	1e-09	3.92818	1.4232	4.02856	1.4087	0.704038	-7.75695	1e-09	4.04472	2.13476	2.71893	1.06073	0.530129	-5.84085	1e-09	4.04472	2.13476	2.71893	1.67125	1.0964	-4.52612			Std. Error				Std. Error				Std. Error
	1e-10	2.84275	2.68001	4.46622	1.1116	-2.49078	-8.50107	1e-10	2.03705	1.14697	3.2621	0.837015	-1.87551	-6.40116	1e-10	2.03705	1.14697	3.2621	2.51383	-1.27595	-4.30197			Bottom	1.544			Bottom	1.372			Bottom	1.372
	1e-11	2.72451	2.23659	3.9433	2.6635	-1.20214	-8.2826	1e-11	2.92355	2.50259	4.89912	2.00557	-0.90519	-6.23666	1e-11	2.92355	2.50259	4.89912	1.66084	-0.15532	-3.87862			Top	3.888			Top	3.539			Top	3.539
	1e-12	-0.37986	0.568905	-0.18904	7.18137	-2.56322	-4.61816	1e-12	-1.21887	0.686427	0.532442	5.40745	-1.93006	-3.47739	1e-12	-1.21887	0.686427	0.532442	5.71412	-2.49969	-3.21442			LogEC50	0.07594			LogEC50	0.06819			LogEC50	0.06819
I195A																								Best-fit values	WT-1	I195A-1		Best-fit values	WT-2	I195A-2		Best-fit values	WT-3	I195A-3
	Concentration	SSTR2-WT-1			I195A-1			Concentration	SSTR2-WT-2			I195A-2			Concentration	SSTR2-WT-3			I195A-3					Bottom	0.5008			Bottom	0.4349			Bottom	1.007
	1e-05	99.9321	100.136	99.9321	11.2805	7.86052	6.90995	1e-05	100.651	100.651	98.6983	13.138	9.74168	6.70318	1e-05	93.9065	106.331	99.7625	62.157	67.6238	68.4035			Top	104.7			Top	103.1			Top	107.9
	1e-06	86.6333	75.7248	86.6333	-0.63552	1.28734	-1.73686	1e-06	76.3146	76.3146	87.7634	1.23266	2.71797	-1.36375	1e-06	74.4765	89.2214	87.0136	5.0441	6.66181	4.71704			LogEC50	-6.514			LogEC50	-6.531			LogEC50	-6.376
	1e-07	22.1181	26.8151	22.1181	-0.1711	-2.64303	-3.79515	1e-07	27.1178	27.1178	24.0457	0.860768	-1.98625	-3.4994	1e-07	9.46899	9.87353	18.3568	0.060774	-0.09807	-0.59708			EC50	3.062e-07	ND		EC50	2.947e-07	ND		EC50	4.204e-07	ND
	1e-08	4.44696	2.97383	4.44696	-1.95246	-2.08374	-3.96572	1e-08	3.22515	3.22515	5.99397	-1.05021	-1.9523	-3.85184	1e-08	3.12962	4.77672	2.93837	1.31917	0.450333	0.963456			Span	104.2			Span	102.7			Span	106.9
	1e-09	1.65881	-0.19857	1.65881	-2.87109	-2.20703	-2.44116	1e-09	-0.2028	-0.2028	2.02706	-1.25161	-1.43508	-2.03317	1e-09	3.92818	1.4232	4.02856	0.328929	-0.10427	0.66405			Std. Error				Std. Error				Std. Error
	1e-10	2.67199	-0.24584	2.67199	-3.4093	-2.60438	-3.53195	1e-10	1.19172	1.19172	2.46876	-1.25657	-2.29178	-3.34568	1e-10	2.84275	2.68001	4.46622	-0.50549	-0.67226	2.0499			Bottom	0.7202			Bottom	0.6576			Bottom	1.544
	1e-11	0.883281	0.448242	0.883281	-2.78581	-0.28289	-0.51351	1e-11	-1.62745	-1.62745	2.74568	-0.74659	1.96578	0.267258	1e-11	2.72451	2.23659	3.9433	-1.86585	-0.46459	-0.1924			Top	1.647			Top	1.486			Top	3.888
	1e-12	0.142884	-0.28577	0.142884	-1.45737	-0.1251	1.58248	1e-12	-0.91226	-0.91226	1.82452	-1.70857	-0.20191	1.91047	1e-12	-0.37986	0.568905	-0.18904	-1.97832	1.50466	0.473663			LogEC50	0.03496			LogEC50	0.03216			LogEC50	0.07594
Y50A																								Best-fit values	WT-1	Y50A-1		Best-fit values	WT-2	Y50A-2		Best-fit values	WT-3	Y50A-3
	Concentration	SSTR2-WT-1			Y50A-1			Concentration	SSTR2-WT-2			Y50A-2			Concentration	SSTR2-WT-3			Y50A-3					Bottom	-1.342	-1.913		Bottom	-1.812	-2.472		Bottom	-2.538	-2.529
	1e-05	111.804	95.2078	92.9885	66.6454	67.1614	65.8967	1e-05	103.962	100.749	95.2897	97.2063	94.7999	98.1579	1e-05	107.046	96.6024	96.3515	99.2158	94.9924	99.5838			Top	103.8	68.71		Top	105.7	100.9		Top	106.1	102.6
	1e-06	91.7295	84.0727	87.1402	69.6304	63.7454	63.6954	1e-06	89.4874	84.7275	88.0505	96.4216	94.4751	101.001	1e-06	89.8135	81.9171	85.1441	99.1499	96.832	102.497			LogEC50	-6.666	-7.128		LogEC50	-6.566	-7.187		LogEC50	-6.515	-7.176
	1e-07	36.7776	27.7668	27.0847	40.6108	39.1703	35.8408	1e-07	27.7635	19.7274	24.0479	62.6702	57.9233	69.4692	1e-07	24.4694	15.9819	20.1084	62.4244	58.3785	69.9509			EC50	2.159e-07	7.439e-08		EC50	2.715e-07	6.505e-08		EC50	3.057e-07	6.673e-08
	1e-08	4.2858	1.95911	2.06861	5.873	5.55946	5.51549	1e-08	0.524902	-0.99147	-0.20469	3.1098	3.31076	4.0038	1e-08	0.073578	-2.07347	-1.33749	3.11095	2.42956	4.14744			Span	105.2	70.62		Span	107.5	103.4		Span	108.6	105.2
	1e-09	-0.54603	-2.00903	-1.55513	-2.97394	-1.78244	-1.22962	1e-09	-0.25543	-1.52181	-1.27757	-0.61898	-1.2253	-0.56121	1e-09	-1.21723	-2.40892	-2.70163	-1.4661	-0.87169	-1.3151			Std. Error				Std. Error				Std. Error
	1e-10	0.387839	-1.36488	-2.41139	-2.40427	-1.32977	-3.44777	1e-10	0.905033	-2.58237	-1.29204	-1.16108	-0.97546	-1.3467	1e-10	-1.09862	-3.11625	-1.71118	-0.38523	-1.29411	-0.55138			Bottom	1.111	0.5338		Bottom	0.9219	1.229		Bottom	1.064	1.286
	1e-11	1.57812	-2.61625	-2.73115	-2.10465	-1.56351	-1.19658	1e-11	0.520172	-1.85335	-2.23907	-0.9607	-0.87699	-0.58429	1e-11	-0.28991	-2.9681	-2.02084	-1.68099	-1.13515	0.072578			Top	2.295	0.8908		Top	2.032	2.007		Top	2.431	2.109
	1e-12	1.14804	0.243458	-1.3915	-0.39398	-0.42566	0.819642	1e-12	2.38212	-1.06672	-1.31541	-0.10311	-0.90049	1.0036	1e-12	2.48574	-1.51429	-0.97145	-0.6661	-1.02554	1.69164			LogEC50	0.04988	0.03138		LogEC50	0.04244	0.04941		LogEC50	0.04952	0.0508
L99A																								Best-fit values	WT-1	L99A-1		Best-fit values	WT-2	L99A-2		Best-fit values	WT-3	L99A-3
	Concentration	SSTR2-WT-1			L99A-1			Concentration	SSTR2-WT-2			L99A-2			Concentration	SSTR2-WT-3			L99A-3					Bottom	0.9805			Bottom	0.9805			Bottom	1.007
	1e-05	94.1029	108.96	96.9374	131.347	120.359	112.401	1e-05	94.1029	108.96	96.9374	91.0813	83.3716	78.3282	1e-05	93.9065	106.331	99.7625	120.961	110.722	104.024			Top	107.4			Top	107.4			Top	107.9
	1e-06	72.6804	86.1113	81.0621	22.5488	18.1673	21.648	1e-06	72.6804	86.1113	81.0621	12.2762	8.36343	11.0224	1e-06	74.4765	89.2214	87.0136	16.3034	11.1071	14.6383			LogEC50	-6.342			LogEC50	-6.342			LogEC50	-6.376
	1e-07	9.93552	10.8616	16.1344	2.68046	1.54661	1.22162	1e-07	9.93552	10.8616	16.1344	-0.86496	-0.63832	-0.83958	1e-07	9.46899	9.87353	18.3568	-1.14871	-0.84772	-1.11501			EC50	4.553e-07	ND		EC50	4.553e-07	ND		EC50	4.204e-07	ND
	1e-08	2.48751	4.50407	3.84139	0.596783	-0.85068	1.07848	1e-08	2.48751	4.50407	3.84139	-1.01298	-1.71784	0.817821	1e-08	3.12962	4.77672	2.93837	-1.34529	-2.28138	1.08611			Span	106.4			Span	106.4			Span	106.9
	1e-09	4.04472	2.13476	2.71893	1.13638	1.1212	0.008494	1e-09	4.04472	2.13476	2.71893	-0.10989	0.514947	0.170757	1e-09	3.92818	1.4232	4.02856	-0.14593	0.683876	0.226775			Std. Error				Std. Error				Std. Error
	1e-10	2.03705	1.14697	3.2621	-0.8522	1.1327	0.828087	1e-10	2.03705	1.14697	3.2621	-0.06597	1.05585	0.40282	1e-10	2.84275	2.68001	4.46622	-0.08761	1.40222	0.534965			Bottom	1.372			Bottom	1.372			Bottom	1.544
	1e-11	2.92355	2.50259	4.89912	1.32854	-2.02552	0.889681	1e-11	2.92355	2.50259	4.89912	-0.10024	-0.91039	1.80647	1e-11	2.72451	2.23659	3.9433	-0.13312	-1.20905	2.39909			Top	3.539			Top	3.539			Top	3.888
	1e-12	-1.21887	0.686427	0.532442	0.714224	0.324273	-1.0385	1e-12	-1.21887	0.686427	0.532442	0.929514	-0.71325	-0.21627	1e-12	-0.37986	0.568905	-0.18904	1.23444	-0.94723	-0.28721			LogEC50	0.06819			LogEC50	0.06819			LogEC50	0.07594
Q102A																								Best-fit values	WT-1	Q102A-1		Best-fit values	WT-2	Q102A-2		Best-fit values	WT-3	Q102A-3
	Concentration	SSTR2-WT-1			Q102A-1			Concentration	SSTR2-WT-2			Q102A-2			Concentration	SSTR2-WT-3			Q102A-3					Bottom	1.007			Bottom	-0.0463			Bottom	0.9805
	1e-05	93.9065	106.331	99.7625	26.0619	27.8832	30.7205	1e-05	1.40678	0.745763	0.847458	0.101695	0.20339	0.305085	1e-05	94.1029	108.96	96.9374	19.6242	20.9956	23.132			Top	107.9			Top	1.043			Top	107.4
	1e-06	74.4765	89.2214	87.0136	-0.89975	-1.88006	-2.89536	1e-06	1	0.491525	0.847458	0.254237	0.050847	-0.15254	1e-06	72.6804	86.1113	81.0621	-0.6775	-1.41565	-2.18016			LogEC50	-6.376			LogEC50	-6.469			LogEC50	-6.342
	1e-07	9.46899	9.87353	18.3568	-2.3193	-3.38054	-3.23149	1e-07	0.186441	0.186441	0.237288	0.050847	0.20339	0.050847	1e-07	9.93552	10.8616	16.1344	-1.7464	-2.54549	-2.43326			EC50	4.204e-07	ND		EC50	3.392e-07	ND		EC50	4.553e-07	ND
	1e-08	3.12962	4.77672	2.93837	-2.27927	-2.90832	-2.59063	1e-08	-0.22034	0.084746	-0.16949	0.101695	0	0.050847	1e-08	2.48751	4.50407	3.84139	-1.71625	-2.18992	-1.9507			Span	106.9			Span	1.089			Span	106.4
	1e-09	3.92818	1.4232	4.02856	-3.73568	-1.55992	-5.34879	1e-09	-0.0678	0.033898	-0.11864	0.050847	0.101695	-0.10169	1e-09	4.04472	2.13476	2.71893	-2.81291	-1.17459	-4.02755			Std. Error				Std. Error				Std. Error
	1e-10	2.84275	2.68001	4.46622	-2.92359	-2.79124	-2.89435	1e-10	0.033898	0.033898	0.033898	0.050847	0.101695	-0.10169	1e-10	2.03705	1.14697	3.2621	-2.20141	-2.10175	-2.1794			Bottom	1.544			Bottom	0.04258			Bottom	1.372
	1e-11	2.72451	2.23659	3.9433	-1.14487	-0.35394	-1.56308	1e-11	-0.0678	-0.01695	-0.16949	0.254237	0.101695	0.20339	1e-11	2.92355	2.50259	4.89912	-0.86206	-0.26651	-1.17698			Top	3.888			Top	0.1004			Top	3.539
	1e-12	-0.37986	0.568905	-0.18904	2.26683	-1.8478	-0.41903	1e-12	0.135593	-0.11864	-0.01695	0.050847	0	-0.05085	1e-12	-1.21887	0.686427	0.532442	1.70689	-1.39136	-0.31553			LogEC50	0.07594			LogEC50	0.2007			LogEC50	0.06819
V103A																								Best-fit values	WT-1	V103A-1		Best-fit values	WT-2	V103A-2		Best-fit values	WT-3	V103A-3
	Concentration	SSTR2-WT-1			V103A-1			Concentration	SSTR2-WT-2			V103A-2			Concentration	SSTR2-WT-3			V103A-3					Bottom	0.5008			Bottom	0.4349			Bottom	0.5008
	1e-05	99.9321	100.136	99.9321	8.90436	11.7513	5.2621	1e-05	100.651	100.651	98.6983	9.50685	12.9355	6.61863	1e-05	99.9321	100.136	99.9321	8.90436	11.7513	5.2621			Top	104.7			Top	103.1			Top	104.7
	1e-06	86.6333	75.7248	86.6333	2.53369	3.02558	0.781708	1e-06	76.3146	76.3146	87.7634	2.20812	3.54733	1.31518	1e-06	86.6333	75.7248	86.6333	2.53369	3.02558	0.781708			LogEC50	-6.514			LogEC50	-6.531			LogEC50	-6.514
	1e-07	22.1181	26.8151	22.1181	-0.95526	-1.77615	-2.27571	1e-07	27.1178	27.1178	24.0457	-0.5363	-1.02186	-2.0769	1e-07	22.1181	26.8151	22.1181	-0.95526	-1.77615	-2.27571			EC50	3.062e-07	ND		EC50	2.947e-07	ND		EC50	3.062e-07	ND
	1e-08	4.44696	2.97383	4.44696	0.262025	-1.20056	-0.31004	1e-08	3.22515	3.22515	5.99397	0.858225	-3.00531	-0.21742	1e-08	4.44696	2.97383	4.44696	0.262025	-1.20056	-0.31004			Span	104.2			Span	102.7			Span	104.2
	1e-09	1.65881	-0.19857	1.65881	2.41167	0.740185	-2.22971	1e-09	-0.2028	-0.2028	2.02706	2.18027	2.41562	-1.37049	1e-09	1.65881	-0.19857	1.65881	2.41167	0.740185	-2.22971			Std. Error				Std. Error				Std. Error
	1e-10	2.67199	-0.24584	2.67199	-0.73135	-2.58522	-1.92212	1e-10	1.19172	1.19172	2.46876	-1.08861	-2.98739	-0.92803	1e-10	2.67199	-0.24584	2.67199	-0.73135	-2.58522	-1.92212			Bottom	0.7202			Bottom	0.6576			Bottom	0.7202
	1e-11	0.883281	0.448242	0.883281	-0.92811	-1.7672	-2.61237	1e-11	-1.62745	-1.62745	2.74568	0.782701	-1.2347	-2.45948	1e-11	0.883281	0.448242	0.883281	-0.92811	-1.7672	-2.61237			Top	1.647			Top	1.486			Top	1.647
	1e-12	0.142884	-0.28577	0.142884	0.90564	1.09377	-1.99941	1e-12	-0.91226	-0.91226	1.82452	1.17863	1.00393	-2.18256	1e-12	0.142884	-0.28577	0.142884	0.90564	1.09377	-1.99941			LogEC50	0.03496			LogEC50	0.03216			LogEC50	0.03496
D122A																								Best-fit values	WT-1	D122A-1		Best-fit values	WT-2	D122A-2		Best-fit values	WT-3	D122A-3
	Concentration	SSTR2-WT-1			D122A-1			Concentration	SSTR2-WT-2			D122A-2			Concentration	SSTR2-WT-3			D122A-3					Bottom	1.007			Bottom	3.261		Bottom	0.9805
	1e-05	93.9065	106.331	99.7625	-9.29891	-7.47698	-6.7932	1e-05	94.7161	99.8638	105.42	-2.90453	-14.5955	-20.9136	1e-05	94.1029	108.96	96.9374	-7.00192	-5.63004	-5.11517			Top	107.9			Top	106.9		Top	107.4
	1e-06	74.4765	89.2214	87.0136	-2.45276	-3.15209	-1.19609	1e-06	79.7035	82.4415	87.4358	-4.43403	1.057	-11.9298	1e-06	72.6804	86.1113	81.0621	-1.84688	-2.37347	-0.90063			LogEC50	-6.376			LogEC50	-6.399		LogEC50	-6.342
	1e-07	9.46899	9.87353	18.3568	-0.2142	-1.10291	-3.24656	1e-07	14.4413	13.8671	22.1984	-3.29045	-13.0104	3.18995	1e-07	9.93552	10.8616	16.1344	-0.16129	-0.83047	-2.44461			EC50	4.204e-07	ND		EC50	3.992e-07	ND	EC50	4.553e-07	ND
	1e-08	3.12962	4.77672	2.93837	7.42547	0.86159	-0.62896	1e-08	3.65487	8.25515	12.8392	-13.2815	-2.84812	-8.07334	1e-08	2.48751	4.50407	3.84139	5.59126	0.648762	-0.4736			Span	106.9			Span	103.6		Span	106.4
	1e-09	3.92818	1.4232	4.02856	5.09388	5.58742	1.00215	1e-09	5.01799	2.59733	11.0755	-10.4908	-6.9111	-5.42786	1e-09	4.04472	2.13476	2.71893	3.83561	4.20723	0.7546			Std. Error				Std. Error			Std. Error
	1e-10	2.84275	2.68001	4.46622	8.33579	0.501986	7.63991	1e-10	2.72353	3.80908	2.5673	-6.03049	-6.51706	0.115927	1e-10	2.03705	1.14697	3.2621	6.27671	0.377987	5.75272			Bottom	1.544			Bottom	1.536		Bottom	1.372
	1e-11	2.72451	2.23659	3.9433	0.636639	1.74281	-0.89625	1e-11	1.93626	2.0507	13.6188	-15.6478	-3.22349	1.17834	1e-11	2.92355	2.50259	4.89912	0.479379	1.31231	-0.67486			Top	3.888			Top	3.807		Top	3.539
	1e-12	-0.37986	0.568905	-0.18904	-1.00253	3.10044	-2.0979	1e-12	2.08722	3.88375	-5.97097	2.19124	2.74315	-4.93439	1e-12	-1.21887	0.686427	0.532442	-0.75489	2.33458	-1.57969			LogEC50	0.07594			LogEC50	0.07754		LogEC50	0.06819
Q126A																								Best-fit values	WT-1	Q126A-1		Best-fit values	WT-2	Q126A-2		Best-fit values	WT-3	Q126A-3
	Concentration	SSTR2-WT-1			Q126A-1			Concentration	SSTR2-WT-2			Q126A-2			Concentration	SSTR2-WT-3			Q126A-3					Bottom	0.5008			Bottom	0.9805			Bottom	0.9805
	1e-05	99.9321	100.136	99.9321	45.2177	45.4953	36.0864	1e-05	94.1029	108.96	96.9374	42.5572	44.4052	33.5904	1e-05	94.1029	108.96	96.9374	63.0286	64.7122	69.5399			Top	104.7			Top	107.4			Top	107.4
	1e-06	86.6333	75.7248	86.6333	10.1382	9.95746	7.78866	1e-06	72.6804	86.1113	81.0621	9.98122	9.8851	8.29414	1e-06	72.6804	86.1113	81.0621	31.4566	26.937	30.7766			LogEC50	-6.514			LogEC50	-6.342			LogEC50	-6.342
	1e-07	22.1181	26.8151	22.1181	0.350182	0.317602	-1.53946	1e-07	9.93552	10.8616	16.1344	0.926374	0.394656	-1.63381	1e-07	9.93552	10.8616	16.1344	-2.6347	-2.13566	-4.23441			EC50	3.062e-07	ND		EC50	4.553e-07	ND		EC50	4.553e-07	ND
	1e-08	4.44696	2.97383	4.44696	1.09441	1.13594	-1.03319	1e-08	2.48751	4.50407	3.84139	1.45466	1.39058	-0.82173	1e-08	2.48751	4.50407	3.84139	-3.59223	-3.58703	-4.11047			Span	104.2			Span	106.4			Span	106.4
	1e-09	1.65881	-0.19857	1.65881	0.839841	1.10719	0.354654	1e-09	4.04472	2.13476	2.71893	1.61372	1.44016	0.612073	1e-09	4.04472	2.13476	2.71893	-3.3888	-4.00029	-5.03058			Std. Error				Std. Error				Std. Error
	1e-10	2.67199	-0.24584	2.67199	1.03692	1.03916	-2.39006	1e-10	2.03705	1.14697	3.2621	1.66483	1.34786	-2.54963	1e-10	2.03705	1.14697	3.2621	-2.58937	-4.18171	-5.47454			Bottom	0.7202			Bottom	1.372			Bottom	1.372
	1e-11	0.883281	0.448242	0.883281	0.189837	0.826426	0.734116	1e-11	2.92355	2.50259	4.89912	0.670433	1.38982	1.44322	1e-11	2.92355	2.50259	4.89912	-1.67652	-3.44876	-4.43882			Top	1.647			Top	3.539			Top	3.539
	1e-12	0.142884	-0.28577	0.142884	-0.93609	0.293327	0.642764	1e-12	-1.21887	0.686427	0.532442	-0.79847	0.21195	0.586517	1e-12	-1.21887	0.686427	0.532442	-0.4531	0.939599	-0.4865			LogEC50	0.03496			LogEC50	0.06819			LogEC50	0.06819
F127A																								Best-fit values	WT-1	F127A-1		Best-fit values	WT-2	F127A-2		Best-fit values	WT-3	F127A-3
	Concentration	SSTR2-WT-1			F127A-1			Concentration	SSTR2-WT-2			F127A-2			Concentration	SSTR2-WT-3			F127A-3					Bottom	-9.341	-1.415		Bottom	-1.812	-1.034		Bottom	-0.4941	-1.184
	1e-05		100.112	99.8882	59.1636	57.7482	56.9912	1e-05	103.962	100.749	95.2897	54.0724	53.8681	54.8213	1e-05	97.086	101.663	101.251	64.0015	67.9647	69.2779			Top	104.3	62.28		Top	105.7	58.45		Top	105.5	67.89
	1e-06		73.3272	85.2964	55.3105	55.9436	56.0897	1e-06	89.4874	84.7275	88.0505	53.2315	52.9061	53.5788	1e-06	87.2434	86.3207	84.2825	55.0857	61.7835	58.1363			LogEC50	-6.513	-6.677		LogEC50	-6.566	-6.706		LogEC50	-6.535	-6.817
	1e-07		19.6621	14.5085	18.6183	15.4061	16.3914	1e-07	27.7635	19.7274	24.0479	17.7877	15.8008	16.9602	1e-07	24.9541	22.6144	20.5402	27.5128	28.0342	24.9795			EC50	3.071e-07	2.104e-07		EC50	2.715e-07	1.966e-07		EC50	2.918e-07	1.524e-07
	1e-08		-6.49722	-4.88086	0.325186	-0.73829	-1.79155	1e-08	0.524902	-0.99147	-0.20469	0.463221	0.755012	-1.06263	1e-08	4.89493	3.82106	3.73691	0.515733	2.00404	1.08091			Span	113.7	63.7		Span	107.5	59.48		Span	106	69.08
	1e-09		-9.97807	-7.9401	-0.63712	-0.76502	-1.02931	1e-09	-0.25543	-1.52181	-1.27757	-0.38473	-0.38399	-1.72756	1e-09	0.327546	0.298883	-0.51429	-1.80737	-2.73574	0.319089			Std. Error				Std. Error				Std. Error
	1e-10		-10.0299	-6.82841	-0.76393	-0.34111	-0.94202	1e-10	0.905033	-2.58237	-1.29204	-0.38813	0.092203	-0.75115	1e-10	-0.26186	0.419857	-0.27178	-2.39343	-1.34341	-0.81697			Bottom	0.9285	0.6979		Bottom	0.9219	0.668		Bottom	0.7183	0.569
	1e-11		-9.26837	-8.79104	-1.46272	-1.01957	-0.20152	1e-11	0.520172	-1.85335	-2.23907	-0.15183	-1.24326	0.90629	1e-11	-0.71936	-0.95884	-0.45866	-2.7547	2.8023	0.231028			Top	2.125	1.431		Top	2.032	1.346		Top	1.618	1.08
	1e-12		-10.0738	-9.60342	0.335551	0.945732	-1.28128	1e-12	2.38212	-1.06672	-1.31541	0.323721	0.465798	-0.78952	1e-12	-0.18753	-0.23161	0.419138	0.304182	-1.51696	1.21277			LogEC50	0.04132	0.05145		LogEC50	0.04244	0.05198		LogEC50	0.03397	0.03629
I130A																								Best-fit values	WT-1	I130A-1		Best-fit values	WT-2	I130A-2		Best-fit values	WT-3	I130A-3
	Concentration	SSTR2-WT-1			I130A-1			Concentration	SSTR2-WT-2			I130A-2			Concentration	SSTR2-WT-3			I130A-3					Bottom	-0.4941			Bottom	-1.026			Bottom	-1.282
	1e-05	97.086	101.663	101.251	18.4557	16.8002	16.5921	1e-05	105.728	99.88	94.3917	6.79587	4.60325	5.05183	1e-05	102.13	100.94	96.937	7.43871	4.7166	5.14029			Top	105.5			Top	101.5			Top	102.6
	1e-06	87.2434	86.3207	84.2825	4.19687	2.22918	2.11504	1e-06	91.7847	92.7724	81.5824	1.41423	-1.05791	0.33842	1e-06	93.12	97.924	84.828	0.431416	-0.44193	-0.27252			LogEC50	-6.535			LogEC50	-6.849			LogEC50	-6.883
	1e-07	24.9541	22.6144	20.5402	1.31486	0.159107	1.58275	1e-07	44.7203	57.0297	26.089	-0.6045	-0.01118	-1.2785	1e-07	45.418	59.907	27.858	-0.55854	-0.01047	-2.03847			EC50	2.918e-07	ND		EC50	1.414e-07	ND		EC50	1e-07	ND
	1e-08	4.89493	3.82106	3.73691	1.19964	1.13003	-0.56982	1e-08	1.58954	1.21964	1.15118	-1.0302	-0.03406	-0.63183	1e-08	1.8164	1.1355	1.3496	-2.75297	-0.67337	-0.96331			Span	106			Span	102.6			Span	103.9
	1e-09	0.327546	0.298883	-0.51429	0.4271	0.606532	-0.4228	1e-09	0.67709	0.473863	-0.38155	-0.65151	-1.05201	-0.92244	1e-09	0.4861	-0.2723	-1.0137	0.86706	-1.8085	-1.508			Std. Error				Std. Error				Std. Error
	1e-10	-0.26186	0.419857	-0.27178	0.06202	0.861117	-1.18913	1e-10	1.52141	-0.4757	-2.13211	0.75083	0.613172	-0.80171	1e-10	0.4998	0.1812	-2.2633	0.564566	-0.65358	-0.42646			Bottom	0.7183			Bottom	1.58			Bottom	1.596
	1e-11	-0.71936	-0.95884	-0.45866	0.026267	0.872213	-0.43883	1e-11	1.80813	-0.90673	-0.08197	1.0311	0.503096	0.401482	1e-11	2.3685	-0.8368	-0.5961	0.600294	0.4441	0.543448			Top	1.618			Top	2.952			Top	2.937
	1e-12	-0.18753	-0.23161	0.419138	0.163679	-0.38494	0.221264	1e-12	1.18428	-0.79433	-0.38995	-0.89693	0.621572	0.275358	1e-12	1.1405	-1.1685	0.028	-0.08013	0.636686	-0.55655			LogEC50	0.03397			LogEC50	0.06706			LogEC50	0.0662
Y205A																								Best-fit values	WT-1	Y205A-1		Best-fit values	WT-2	Y205A-2		Best-fit values	WT-3	Y205A-3
	Concentration	SSTR2-WT-1			Y205A-1			Concentration	SSTR2-WT-2			Y205A-2			Concentration	SSTR2-WT-3			Y205A-3					Bottom	0.9805	-3.142		Bottom	0.9805	-4.259		Bottom	-3.353	-4.015
	1e-05	94.1029	108.96	96.9374	116.7	116.92	114.84	1e-05	94.1029	108.96	96.9374	127.162	132.208	124.841	1e-05	103.533	98.7434	97.7238	207.1	194.736	167.587			Top	107.4	122.3		Top	107.4	134.6		Top	109	199.2
	1e-06	72.6804	86.1113	81.0621	102.4	120.17	112.5	1e-06	72.6804	86.1113	81.0621	114.029	128.484	125.406	1e-06	73.225	57.4024	66.2883	180.363	170.629	162.523			LogEC50	-6.342	-6.819		LogEC50	-6.342	-6.824		LogEC50	-6.139	-6.671
	1e-07	9.93552	10.8616	16.1344	38.417	48.245	49.345	1e-07	9.93552	10.8616	16.1344	44.0782	51.3085	54.2206	1e-07	5.54213	1.80568	0.051945	68.0941	54.2256	49.5871			EC50	4.553e-07	2e-07		EC50	4.553e-07	1.499e-07		EC50	7.263e-07	2.134e-07
	1e-08	2.48751	4.50407	3.84139	-1.6887	1.0938	0.584	1e-08	2.48751	4.50407	3.84139	-2.47501	0.393675	1.28787	1e-08	-3.8089	-5.0629	-5.78875	1.32085	-0.5112	-3.66182			Span	106.4	125.5		Span	106.4	138.9		Span	112.3	203.2
	1e-09	4.04472	2.13476	2.71893	-3.949	-1.477	-2.2127	1e-09	4.04472	2.13476	2.71893	-5.65784	-2.28816	-3.31358	1e-09	-2.18983	-2.83291	-3.37524	-1.86388	-2.28735	-5.3242			Std. Error				Std. Error				Std. Error
	1e-10	2.03705	1.14697	3.2621	-3.8806	-2.4159	1.2404	1e-10	2.03705	1.14697	3.2621	-5.21551	-4.12981	-0.30598	1e-10	-2.20144	0.295475	-0.87467	-3.10483	-4.26444	-4.24774			Bottom	1.372	1.357		Bottom	1.372	1.368		Bottom	1.236	2.381
	1e-11	2.92355	2.50259	4.89912	-3.8245	-3.8221	-1.1618	1e-11	2.92355	2.50259	4.89912	-4.76668	-5.34792	-3.38092	1e-11	-0.24517	-0.65971	-2.74441	-0.59952	-0.86922	-1.79806			Top	3.539	2.572		Top	3.539	2.587		Top	3.637	4.902
	1e-12	-1.21887	0.686427	0.532442	-1.1844	1.3898	-0.2054	1e-12	-1.21887	0.686427	0.532442	-1.75377	1.40813	0.345636	1e-12	2.44893	-1.2709	-1.17803	0.392369	-1.62562	1.23325			LogEC50	0.06819	0.0476		LogEC50	0.06819	0.04327		LogEC50	0.05919	0.0552
F208A																								Best-fit values	WT-1	F208A-1		Best-fit values	WT-2	F208A-2		Best-fit values	WT-3	F208A-3
	Concentration	SSTR2-WT-1			F208A-1			Concentration	SSTR2-WT-2			F208A-2			Concentration	SSTR2-WT-3			F208A-3					Bottom	1.007			Bottom	3.261			Bottom	-1.342
	1e-05	93.9065	106.331	99.7625	94.0537	88.707	99.6945	1e-05	94.7161	99.8638	105.42	19.1547	-1.88946	-18.5752	1e-05	111.804	95.2078	92.9885	15.3583	15.3065	17.5381			Top	107.9			Top	106.9			Top	103.8
	1e-06	74.4765	89.2214	87.0136	18.0039	15.7563	16.5904	1e-06	79.7035	82.4415	87.4358	2.39997	-11.0506	-0.59857	1e-06	91.7295	84.0727	87.1402	-2.01606	-3.35339	-1.10069			LogEC50	-6.376			LogEC50	-6.399			LogEC50	-6.666
	1e-07	9.46899	9.87353	18.3568	0.511491	0.106235	-0.72617	1e-07	14.4413	13.8671	22.1984	8.16086	-4.17986	-14.9517	1e-07	36.7776	27.7668	27.0847	-4.75658	-5.35295	-2.80596			EC50	4.204e-07	ND		EC50	3.992e-07	ND		EC50	2.159e-07	ND
	1e-08	3.12962	4.77672	2.93837	-0.39854	0.012193	0.057702	1e-08	3.65487	8.25515	12.8392	2.91048	-1.84117	-7.71366	1e-08	4.2858	1.95911	2.06861	-4.20514	-4.10267	-3.1447			Span	106.9			Span	103.6			Span	105.2
	1e-09	3.92818	1.4232	4.02856	1.40193	3.68528	2.47095	1e-09	5.01799	2.59733	11.0755	-3.51392	4.58972	-9.89408	1e-09	-0.54603	-2.00903	-1.55513	-4.55595	-2.64301	-2.54185			Std. Error				Std. Error				Std. Error
	1e-10	2.84275	2.68001	4.46622	0.410537	2.99718	-0.81589	1e-10	2.72353	3.80908	2.5673	4.11614	-3.4287	-1.19714	1e-10	0.387839	-1.36488	-2.41139	-4.13516	-3.17514	-1.45315			Bottom	1.544			Bottom	1.536			Bottom	1.111
	1e-11	2.72451	2.23659	3.9433	1.30314	2.29424	-2.29636	1e-11	1.93626	2.0507	13.6188	-0.46668	-5.39648	-4.85756	1e-11	1.57812	-2.61625	-2.73115	-2.20837	-3.37817	-1.12458			Top	3.888			Top	3.807			Top	2.295
	1e-12	-0.37986	0.568905	-0.18904	1.76139	0.374965	-2.13636	1e-12	2.08722	3.88375	-5.97097	4.55645	8.86332	-13.4198	1e-12	1.14804	0.243458	-1.3915	-2.37316	0.163109	2.21005			LogEC50	0.07594			LogEC50	0.07754			LogEC50	0.04988
P220A																								Best-fit values	WT-1	P220A-1		Best-fit values	WT-2	P220A-2		Best-fit values	WT-3	P220A-3
	Concentration	SSTR2-WT-1			P220A-1			Concentration	SSTR2-WT-2			P220A-2			Concentration	SSTR2-WT-3			P220A-3					Bottom	-1.026			Bottom	-1.282			Bottom	-0.4941
	1e-05	105.728	99.88	94.3917	33.5377	37.8478	34.9989	1e-05	102.126	100.938	96.9367	32.0498	36.5469	32.9117	1e-05	97.086	101.663	101.251	30.1821	26.6912	29.5434			Top	101.5			Top	102.6			Top	105.5
	1e-06	91.7847	92.7724	81.5824	7.20323	6.82392	6.08867	1e-06	93.1203	97.9243	84.8282	8.36288	7.92026	6.62767	1e-06	87.2434	86.3207	84.2825	4.83952	5.62762	5.86151			LogEC50	-6.849			LogEC50	-6.883			LogEC50	-6.535
	1e-07	44.7203	57.0297	26.089	-0.2535	0.344647	-0.33236	1e-07	45.4181	59.9072	27.8577	0.065192	1.63026	0.876047	1e-07	24.9541	22.6144	20.5402	-0.03284	0.14284	0.847984			EC50	1.414e-07	ND		EC50	1.31e-07	ND		EC50	2.918e-07	ND
	1e-08	1.58954	1.21964	1.15118	-0.92869	-0.34596	-0.8388	1e-08	1.81636	1.13553	1.34963	-0.76007	-0.0908	-0.05893	1e-08	4.89493	3.82106	3.73691	0.193079	0.141402	-0.63396			Span	102.6			Span	103.9			Span	106
	1e-09	0.67709	0.473863	-0.38155	-0.31719	-1.032	-1.12985	1e-09	0.486115	-0.27228	-1.01374	-0.03515	-0.49424	-1.21365	1e-09	0.327546	0.298883	-0.51429	0.166984	-0.50677	-0.35159			Std. Error				Std. Error				Std. Error
	1e-10	1.52141	-0.4757	-2.13211	-0.42426	-0.39555	-0.66077	1e-10	0.499795	0.181164	-2.26329	0.007615	-0.41196	-0.17846	1e-10	-0.26186	0.419857	-0.27178	-0.36135	-0.12161	-0.75232			Bottom	1.58			Bottom	1.596			Bottom	0.7183
	1e-11	1.80813	-0.90673	-0.08197	-0.44833	-0.58216	0.376366	1e-11	2.36855	-0.83682	-0.59609	0.159161	-0.52538	0.37685	1e-11	-0.71936	-0.95884	-0.45866	-0.22892	-0.52126	-0.1345			Top	2.952			Top	2.937			Top	1.618
	1e-12	1.18428	-0.79433	-0.38995	-0.62278	0.456792	0.165992	1e-12	1.14051	-1.16847	0.027958	-0.15728	0.593277	-0.436	1e-12	-0.18753	-0.23161	0.419138	-0.04106	-0.28722	0.328283			LogEC50	0.06706			LogEC50	0.06615			LogEC50	0.03397
F265A																								Best-fit values	WT-1	F265A-1		Best-fit values	WT-2	F265A-2		Best-fit values	WT-3	F265A-3
	Concentration	SSTR2-WT-1			F265A-1			Concentration	SSTR2-WT-2			F265A-2			Concentration	SSTR2-WT-3			F265A-3					Bottom	-2.334			Bottom	-1.026			Bottom	-1.282
	1e-05	100.456	100.586	98.9574	34.4791	30.6027	33.1759	1e-05	105.728	99.88	94.3917	16.3563	17.9849	14.9853	1e-05	102.126	100.938	96.9367	19.0468	20.9419	17.9422			Top	113.5			Top	101.5			Top	102.6
	1e-06	53.3717	47.5856	51.0746	7.81199	7.4633	9.54683	1e-06	91.7847	92.7724	81.5824	1.0205	-0.96344	-1.81415	1e-06	93.1203	97.9243	84.8282	0.673322	-0.25202	-1.38935			LogEC50	-5.895			LogEC50	-6.849			LogEC50	-6.883
	1e-07	-0.22636	0.739165	-1.76914	3.972	3.57358	2.87059	1e-07	44.7203	57.0297	26.089	-3.86347	-1.97356	-2.67664	1e-07	45.4181	59.9072	27.8577	-4.24706	-1.97155	-2.70803			EC50	1.273e-06	ND		EC50	1.414e-07	ND		EC50	1.31e-07	ND
	1e-08	-2.01559	-4.86324	-3.75819	2.97795	3.01848	3.04802	1e-08	1.58954	1.21964	1.15118	-2.51723	-2.84245	-3.80474	1e-08	1.81636	1.13553	1.34963	-1.42255	-2.34643	-4.12314			Span	115.9			Span	102.6			Span	103.9
	1e-09	-0.57821	-0.53954	-3.55023	1.70754	1.42558	2.18199	1e-09	0.67709	0.473863	-0.38155	-0.48728	-1.97989	-4.77724	1e-09	0.486115	-0.27228	-1.01374	-0.7744	-1.67749	-4.14346			Std. Error				Std. Error				Std. Error
	1e-10	1.42904	-3.08406	0.774237	2.11017	1.22591	1.1205	1e-10	1.52141	-0.4757	-2.13211	-1.74256	-1.1194	-1.80544	1e-10	0.499795	0.181164	-2.26329	-0.52769	-0.67027	-0.96453			Bottom	0.8555			Bottom	1.58			Bottom	1.596
	1e-11	-1.12192	1.39245	-1.25956	1.29181	1.67205	1.12753	1e-11	1.80813	-0.90673	-0.08197	-1.12373	-0.4187	-1.07389	1e-11	2.36855	-0.83682	-0.59609	-0.0613	-0.16928	-1.25991			Top	3.021			Top	2.952			Top	2.937
	1e-12	1.96194	-1.81066	-0.15128	-0.75334	0.975122	-0.22178	1e-12	1.18428	-0.79433	-0.38995	0.917135	0.339736	-1.25687	1e-12	1.14051	-1.16847	0.027958	0.245979	0.622386	-0.86837			LogEC50	0.04263			LogEC50	0.06706			LogEC50	0.06615
W269A																								Best-fit values	WT-1	W269A-1		Best-fit values	WT-2	W269A-2		Best-fit values	WT-3	W269A-3
	Concentration	SSTR2-WT-1			W269A-1			Concentration	SSTR2-WT-2			W269A-2			Concentration	SSTR2-WT-3			W269A-3					Bottom	-0.4941	-0.1166		Bottom	0.8106	-0.1813		Bottom	2.238	0.3375
	1e-05	97.086	101.663	101.251	22.9467	22.5422	21.2606	1e-05	98.0259	101.522	100.452	26.6328	26.8941	25.7388	1e-05	98.6985	101.319	99.9826	19.2298	20.2102	19.2425			Top	105.5	23.43		Top	107.6	28.27		Top	107.1	20.66
	1e-06	87.2434	86.3207	84.2825	20.0313	18.805	17.7668	1e-06	53.9352	76.8169	81.5258	19.3639	18.9696	15.7324	1e-06	62.709	78.2796	82.9577	15.739	14.7151	13.1433			LogEC50	-6.535	-6.523		LogEC50	-6.212	-6.214		LogEC50	-6.269	-6.325
	1e-07	24.9541	22.6144	20.5402	5.19294	4.65002	5.32531	1e-07	6.50804	11.1208	9.63365	3.95952	2.00339	2.42669	1e-07	8.4337	14.311	12.7179	4.59479	2.29551	2.63305			EC50	2.918e-07	2.996e-07		EC50	6.131e-07	6.104e-07		EC50	5.381e-07	4.735e-07
	1e-08	4.89493	3.82106	3.73691	0.521174	0.877675	0.040308	1e-08	0.59208	4.37727	3.94278	2.19494	-0.18663	0.576455	1e-08	5.34588	6.41918	5.79095	3.28951	0.586932	1.57697			Span	106	23.55		Span	106.8	28.45		Span	104.9	20.32
	1e-09	0.327546	0.298883	-0.51429	-0.19645	0.192925	0.339944	1e-09	2.02449	3.53043	2.99958	-0.85643	0.885304	-0.33201	1e-09	5.14946	5.41305	5.47176	-0.39549	1.47537	0.238385			Std. Error				Std. Error				Std. Error
	1e-10	-0.26186	0.419857	-0.27178	-0.41703	0.094707	0.087413	1e-10	2.30741	2.97721	4.55905	0.003966	0.027522	-0.4141	1e-10	2.32835	4.16704	8.65355	0.692201	0.649021	0.139607			Bottom	0.7183	0.1885		Bottom	1.454	0.2548		Bottom	1.314	0.2522
	1e-11	-0.71936	-0.95884	-0.45866	0.197035	-0.30356	0.407751	1e-11	2.16274	-1.03759	2.77806	-0.19733	-0.42528	-0.36342	1e-11	2.11781	-0.39878	2.82873	0.110255	-0.14516	-0.29982			Top	1.618	0.4282		Top	4.081	0.7141		Top	3.555	0.6579
	1e-12	-0.18753	-0.23161	0.419138	0.12933	0.45013	-0.57946	1e-12	-0.17671	-0.05132	0.228028	-0.13713	0.418461	-0.28133	1e-12	-0.01778	1.22034	-1.20256	-0.00405	0.608381	-0.60434			LogEC50	0.03397	0.04033		LogEC50	0.07281	0.04789		LogEC50	0.06673	0.06576
F272A																								Best-fit values	WT-1	F272A-1		Best-fit values	WT-2	F272A-2		Best-fit values	WT-3	F272A-3
	Concentration	SSTR2-WT-1			F272A-1			Concentration	SSTR2-WT-2			F272A-2			Concentration	SSTR2-WT-3			F272A-3					Bottom	1.007			Bottom	0.9805			Bottom	0.9805
	1e-05	93.9065	106.331	99.7625	-10.09	-10.2948	-12.0643	1e-05	94.1029	108.96	96.9374	-7.66746	-7.30288	-7.80583	1e-05	94.1029	108.96	96.9374	-7.59762	-7.75182	-9.08423			Top	107.9			Top	107.4			Top	107.4
	1e-06	74.4765	89.2214	87.0136	-9.56855	-10.5709	-13.0752	1e-06	72.6804	86.1113	81.0621	-6.23333	-6.73519	-9.24927	1e-06	72.6804	86.1113	81.0621	-7.20496	-7.9597	-9.84537			LogEC50	-6.376			LogEC50	-6.342			LogEC50	-6.342
	1e-07	9.46899	9.87353	18.3568	-5.41028	-10.8245	-8.87858	1e-07	9.93552	10.8616	16.1344	-3.59921	-7.55858	-6.96932	1e-07	9.93552	10.8616	16.1344	-4.07385	-8.15067	-6.68542			EC50	4.204e-07	ND		EC50	4.553e-07	ND		EC50	4.553e-07	ND
	1e-08	3.12962	4.77672	2.93837	-4.56578	-7.04326	-4.76726	1e-08	2.48751	4.50407	3.84139	-2.43098	-5.13873	-3.13552	1e-08	2.48751	4.50407	3.84139	-3.43796	-5.30346	-3.58966			Span	106.9			Span	106.4			Span	106.4
	1e-09	3.92818	1.4232	4.02856	-9.34504	-8.33953	-5.73518	1e-09	4.04472	2.13476	2.71893	-6.35348	-5.48748	-4.95981	1e-09	4.04472	2.13476	2.71893	-7.03666	-6.27953	-4.31849			Std. Error				Std. Error				Std. Error
	1e-10	2.84275	2.68001	4.46622	-6.59451	-2.54397	-5.49165	1e-10	2.03705	1.14697	3.2621	-4.32652	-1.89854	-2.83817	1e-10	2.03705	1.14697	3.2621	-4.96556	-1.91556	-4.13512			Bottom	1.544			Bottom	1.372			Bottom	1.372
	1e-11	2.72451	2.23659	3.9433	-3.20197	-3.33936	-3.13327	1e-11	2.92355	2.50259	4.89912	-3.08151	-2.67855	-1.78793	1e-11	2.92355	2.50259	4.89912	-2.41103	-2.51448	-2.3593			Top	3.888			Top	3.539			Top	3.539
	1e-12	-0.37986	0.568905	-0.18904	0.211461	0.021938	-0.2334	1e-12	-1.21887	0.686427	0.532442	0.602748	0.01782	-0.62057	1e-12	-1.21887	0.686427	0.532442	0.159227	0.016519	-0.17575			LogEC50	0.07594			LogEC50	0.06819			LogEC50	0.06819
N276A																								Best-fit values	WT-1	N276A-1		Best-fit values	WT-2	N276A-2		Best-fit values	WT-3	N276A-3
	Concentration	SSTR2-WT-1			N276A-1			Concentration	SSTR2-WT-2			N276A-2			Concentration	SSTR2-WT-3			N276A-3					Bottom	1.007	-2.311		Bottom	0.9805	-1.74		Bottom	0.9805	-2.993
	1e-05	93.9065	106.331	99.7625	168.814	177.878	156.833	1e-05	94.1029	108.96	96.9374	127.114	133.939	118.093	1e-05	94.1029	108.96	96.9374	177.992	182.238	164.118			Top	107.9	167.7		Top	107.4	126.3		Top	107.4	177.6
	1e-06	74.4765	89.2214	87.0136	160.741	160.865	135.891	1e-06	72.6804	86.1113	81.0621	121.035	121.129	102.324	1e-06	72.6804	86.1113	81.0621	173.173	175.368	149.87			LogEC50	-6.376	-7.135		LogEC50	-6.342	-7.135		LogEC50	-6.342	-7.215
	1e-07	9.46899	9.87353	18.3568	106.442	103.196	94.7381	1e-07	9.93552	10.8616	16.1344	80.1491	77.7046	71.3362	1e-07	9.93552	10.8616	16.1344	125.048	115.773	109.069			EC50	4.204e-07	7.323e-08		EC50	4.553e-07	7.323e-08		EC50	4.553e-07	6.1e-08
	1e-08	3.12962	4.77672	2.93837	8.77047	8.49742	3.9722	1e-08	2.48751	4.50407	3.84139	6.60402	6.39841	2.991	1e-08	2.48751	4.50407	3.84139	11.0436	9.46493	4.83832			Span	106.9	170		Span	106.4	128		Span	106.4	180.6
	1e-09	3.92818	1.4232	4.02856	-0.11579	-0.29653	0.793519	1e-09	4.04472	2.13476	2.71893	-0.08719	-0.22328	0.597506	1e-09	4.04472	2.13476	2.71893	-0.33418	0.107717	-0.79104			Std. Error				Std. Error				Std. Error
	1e-10	2.84275	2.68001	4.46622	1.50236	1.15284	-0.74801	1e-10	2.03705	1.14697	3.2621	1.13125	0.868065	-0.56324	1e-10	2.03705	1.14697	3.2621	-0.36096	1.4244	0.244569			Bottom	1.544	2.191		Bottom	1.372	1.65		Bottom	1.372	2.458
	1e-11	2.72451	2.23659	3.9433	0.455085	0.279532	-0.43608	1e-11	2.92355	2.50259	4.89912	0.342671	0.210483	-0.32836	1e-11	2.92355	2.50259	4.89912	0.137322	2.40101	-1.24041			Top	3.888	3.648		Top	3.539	2.747		Top	3.539	3.973
	1e-12	-0.37986	0.568905	-0.18904	2.22171	-0.64331	-1.5784	1e-12	-1.21887	0.686427	0.532442	1.67291	-0.4844	-1.18851	1e-12	-1.21887	0.686427	0.532442	1.56385	-0.47721	-1.08664			LogEC50	0.07594	0.05352		LogEC50	0.06819	0.05351		LogEC50	0.06819	0.05665
K291A																								Best-fit values	WT-1	K291A-1		Best-fit values	WT-2	K291A-2		Best-fit values	WT-3	K291A-3
	Concentration	SSTR2-WT-1			K291A-1			Concentration	SSTR2-WT-2			K291A-2			Concentration	SSTR2-WT-3			K291A-3					Bottom	0.9805	-2.723		Bottom	1.007	-3.352		Bottom	1.007	-4.699
	1e-05	94.1029	108.96	96.9374	167.338	157.205	116.697	1e-05	93.9065	106.331	99.7625	152.917	138.719	108.772	1e-05	93.9065	106.331	99.7625	126.375	126.574	114.678			Top	107.4	155.2		Top	107.9	139.9		Top	107.9	133.6
	1e-06	72.6804	86.1113	81.0621	157.165	157.957	138.069	1e-06	74.4765	89.2214	87.0136	142.162	137.055	121.303	1e-06	74.4765	89.2214	87.0136	68.1216	81.6395	91.9805			LogEC50	-6.342	-7.098		LogEC50	-6.376	-7.045		LogEC50	-6.376	-6.141
	1e-07	9.93552	10.8616	16.1344	100.486	89.806	69.855	1e-07	9.46899	9.87353	18.3568	85.3621	76.8109	59.5101	1e-07	9.46899	9.87353	18.3568	0.171761	0.897161	4.18011			EC50	4.553e-07	7.974e-08		EC50	4.204e-07	9.016e-08		EC50	4.204e-07	7.228e-07
	1e-08	2.48751	4.50407	3.84139	7.03745	8.49478	4.21052	1e-08	3.12962	4.77672	2.93837	2.50638	3.34296	-0.69189	1e-08	3.12962	4.77672	2.93837	-2.37384	-3.54568	-2.13448			Span	106.4	158		Span	106.9	143.2		Span	106.9	138.3
	1e-09	4.04472	2.13476	2.71893	-0.56075	-0.11083	-7.29522	1e-09	3.92818	1.4232	4.02856	-1.13575	-1.71915	-8.73711	1e-09	3.92818	1.4232	4.02856	-4.37751	-7.04437	-3.55879			Std. Error				Std. Error				Std. Error
	1e-10	2.03705	1.14697	3.2621	2.15753	-0.68469	-1.23655	1e-10	2.84275	2.68001	4.46622	3.31631	-2.6237	-3.30028	1e-10	2.84275	2.68001	4.46622	-3.319	-4.84699	-3.01484			Bottom	1.372	3.245		Bottom	1.544	2.864		Bottom	1.544	1.647
	1e-11	2.92355	2.50259	4.89912	-0.43767	-1.10099	1.62964	1e-11	2.72451	2.23659	3.9433	0.022418	-1.28941	1.38724	1e-11	2.72451	2.23659	3.9433	-3.88469	-3.43681	-1.26565			Top	3.539	5.476		Top	3.888	4.932		Top	3.888	4.838
	1e-12	-1.21887	0.686427	0.532442	1.60123	-5.09539	3.49417	1e-12	-0.37986	0.568905	-0.18904	0.502418	-5.43097	4.92855	1e-12	-0.37986	0.568905	-0.18904	2.25565	-0.32336	-1.93229			LogEC50	0.06819	0.08531		LogEC50	0.07594	0.08331		LogEC50	0.07594	0.06401
F294A																								Best-fit values	WT-1	F294A-1		Best-fit values	WT-2	F294A-2		Best-fit values	WT-3	F294A-3
	Concentration	SSTR2-WT-1			F294A-1			Concentration	SSTR2-WT-2			F294A-2			Concentration	SSTR2-WT-3			F294A-3					Bottom	1.007	-2.632		Bottom	0.9805	-1.982		Bottom	0.9805	-2.454
	1e-05	93.9065	106.331	99.7625	113.239	109.353	108.841	1e-05	94.1029	108.96	96.9374	85.2672	82.3407	81.9555	1e-05	94.1029	108.96	96.9374	116.346	116.388	117.242			Top	107.9	123.2		Top	107.4	92.77		Top	107.4	128.3
	1e-06	74.4765	89.2214	87.0136	66.7097	57.9815	60.2599	1e-06	72.6804	86.1113	81.0621	50.2313	43.6591	45.3747	1e-06	72.6804	86.1113	81.0621	75.1906	68.0806	70.1727			LogEC50	-6.376	-5.979		LogEC50	-6.342	-5.979		LogEC50	-6.342	-6.059
	1e-07	9.46899	9.87353	18.3568	-0.09505	-0.47626	0.990819	1e-07	9.93552	10.8616	16.1344	-0.07157	-0.35861	0.74607	1e-07	9.93552	10.8616	16.1344	1.31451	0.624725	3.44341			EC50	4.204e-07	1.05e-06		EC50	4.553e-07	1.05e-06		EC50	4.553e-07	8.722e-07
	1e-08	3.12962	4.77672	2.93837	-1.76734	-3.32486	-3.07931	1e-08	2.48751	4.50407	3.84139	-1.33078	-2.50356	-2.31867	1e-08	2.48751	4.50407	3.84139	-0.49601	-1.06553	-2.11838			Span	106.9	125.8		Span	106.4	94.75		Span	106.4	130.8
	1e-09	3.92818	1.4232	4.02856	-0.00821	-2.61256	-2.02887	1e-09	4.04472	2.13476	2.71893	-0.00618	-1.96722	-1.52771	1e-09	4.04472	2.13476	2.71893	-1.09199	-2.31249	-1.4929			Std. Error				Std. Error				Std. Error
	1e-10	2.84275	2.68001	4.46622	0.610909	-0.70711	-1.42977	1e-10	2.03705	1.14697	3.2621	0.460004	-0.53244	-1.0766	1e-10	2.03705	1.14697	3.2621	0.73349	0.177083	-1.0342			Bottom	1.544	1.014		Bottom	1.372	0.7635		Bottom	1.372	1.075
	1e-11	2.72451	2.23659	3.9433	-0.89951	0.643024	-2.81793	1e-11	2.92355	2.50259	4.89912	-0.67732	0.484186	-2.12185	1e-11	2.92355	2.50259	4.89912	-1.12626	0.650967	-2.90078			Top	3.888	3.336		Top	3.539	2.512		Top	3.539	3.334
	1e-12	-0.37986	0.568905	-0.18904	1.97976	-0.92169	-1.05807	1e-12	-1.21887	0.686427	0.532442	1.49073	-0.69402	-0.79671	1e-12	-1.21887	0.686427	0.532442	1.58876	-0.59425	-0.99451			LogEC50	0.07594	0.0448		LogEC50	0.06819	0.0448		LogEC50	0.06819	0.04472
D295A																								Best-fit values	WT-1	D295A-1		Best-fit values	WT-2	D295A-2		Best-fit values	WT-3	D295A-3
	Concentration	SSTR2-WT-1			D295A-1			Concentration	SSTR2-WT-2			D295A-2			Concentration	SSTR2-WT-3			D295A-3					Bottom	0.9636	0.727		Bottom	0.8106	1.431		Bottom	2.238	0.3814
	1e-05	97.7196	101.206	101.074	87.0479	84.1114	74.5574	1e-05	98.0259	101.522	100.452	85.1694	84.1908	76.1605	1e-05	98.6985	101.319	99.9826	80.569	82.3188	71.6055			Top	107.5	100.7		Top	107.6	102.3		Top	107.1	93.53
	1e-06	60.375	80.3481	86.0526	35.6028	29.0106	28.5609	1e-06	53.9352	76.8169	81.5258	34.6986	26.4275	28.9156	1e-06	62.709	78.2796	82.9577	36.2917	29.4805	30.6563			LogEC50	-6.276	-5.635		LogEC50	-6.212	-5.595		LogEC50	-6.269	-5.706
	1e-07	7.61968	12.617	10.2596	9.05818	3.25064	-0.15379	1e-07	6.50804	11.1208	9.63365	8.35931	5.58419	0.38039	1e-07	8.4337	14.311	12.7179	7.61863	2.47143	-0.20997			EC50	5.291e-07	2.318e-06		EC50	6.131e-07	2.539e-06		EC50	5.381e-07	1.967e-06
	1e-08	2.01306	4.66358	3.46732	2.69411	1.1175	-2.15398	1e-08	0.59208	4.37727	3.94278	5.52232	0.741587	0.147445	1e-08	5.34588	6.41918	5.79095	3.79845	1.33323	-2.83155			Span	106.5	100		Span	106.8	100.8		Span	104.9	93.14
	1e-09	2.90536	3.21475	4.07306	-0.31964	3.30991	-1.18311	1e-09	2.02449	3.53043	2.99958	1.11087	5.10688	-0.94566	1e-09	5.14946	5.41305	5.47176	-0.41148	1.69786	0.097649			Std. Error				Std. Error				Std. Error
	1e-10	3.06712	3.59891	4.94225	1.17296	2.56116	3.9306	1e-10	2.30741	2.97721	4.55905	2.49593	3.22951	2.63037	1e-10	2.32835	4.16704	8.65355	0.971979	2.50389	2.31706			Bottom	1.49	0.7793		Bottom	1.454	0.7047		Bottom	1.314	0.6951
	1e-11	2.04976	-0.73832	2.51304	3.07256	0.947034	-0.84952	1e-11	2.16274	-1.03759	2.77806	3.09579	1.51585	-0.65585	1e-11	2.11781	-0.39878	2.82873	1.56719	0.877434	-0.77132			Top	4.011	3.851		Top	4.081	3.747		Top	3.555	3.061
	1e-12	0.664011	1.20042	-1.86443	0.436995	1.11478	-1.55178	1e-12	-0.17671	-0.05132	0.228028	-0.66299	0.775137	-0.11215	1e-12	-0.01778	1.22034	-1.20256	-0.32992	0.24243	0.087489			LogEC50	0.07446	0.05728		LogEC50	0.07281	0.05427		LogEC50	0.06673	0.05033
Y302A																								Best-fit values	WT-1	Y302A-1		Best-fit values	WT-2	Y302A-2		Best-fit values	WT-3	Y302A-3
	Concentration	SSTR2-WT			Y302A			Concentration	SSTR2-WT			Y302A			Concentration	SSTR2-WT			Y302A					Bottom	0.9805	0.04519		Bottom	1.007	-0.03402		Bottom	0.9805	-0.02562
	1e-05	94.103	108.96	96.937	199.292	206.592	184.973	1e-05	93.9065	106.331	99.7625	202.045	204.166	185.383	1e-05	94.1029	108.96	96.9374	152.137	153.734	139.59			Top	107.4	206.8		Top	107.9	207.2		Top	107.4	156
	1e-06	72.68	86.111	81.062	180.462	175.242	176.375	1e-06	74.4765	89.2214	87.0136	184.258	177.589	170.141	1e-06	72.6804	86.1113	81.0621	138.743	133.721	128.113			LogEC50	-6.342	-6.65		LogEC50	-6.376	-6.645		LogEC50	-6.342	-6.645
	1e-07	9.9355	10.862	16.134	62.3161	64.0681	50.5748	1e-07	9.46899	9.87353	18.3568	61.3147	62.543	52.1268	1e-07	9.93552	10.8616	16.1344	46.1689	47.0938	39.2506			EC50	5e-07	2.238e-07		EC50	4.204e-07	2.263e-07		EC50	4.553e-07	2.263e-07
	1e-08	2.4875	4.5041	3.8414	7.03236	7.02184	6.10411	1e-08	3.12962	4.77672	2.93837	7.14527	4.74095	4.53587	1e-08	2.48751	4.50407	3.84139	5.38027	3.56986	3.41544			Span	106.4	206.8		Span	106.9	207.2		Span	106.4	156
	1e-09	4.0447	2.1348	2.7189	2.15525	1.32427	0.58959	1e-09	3.92818	1.4232	4.02856	2.74016	1.30679	1.05145	1e-09	4.04472	2.13476	2.71893	2.06329	0.983988	0.791723			Std. Error				Std. Error				Std. Error
	1e-10	2.0371	1.147	3.2621	1.87027	1.38283	2.50248	1e-10	2.84275	2.68001	4.46622	2.3326	0.716039	2.76205	1e-10	2.03705	1.14697	3.2621	1.75641	0.539165	2.07978			Bottom	1.372	1.619		Bottom	1.544	1.664		Bottom	1.372	1.253
	1e-11	2.9236	2.5026	4.8991	2.04453	2.47233	1.45451	1e-11	2.72451	2.23659	3.9433	3.2468	2.80165	0.755211	1e-11	2.92355	2.50259	4.89912	2.44479	2.1096	0.568661			Top	3.539	3.376		Top	3.888	3.48		Top	3.539	2.621
	1e-12	-1.2189	0.6864	0.5324	-1.331	0.736202	0.594795	1e-12	-0.37986	0.568905	-0.18904	-0.22178	0.841476	-0.61969	1e-12	-1.21887	0.686427	0.532442	-0.167	0.633617	-0.46662			LogEC50	0.0682	0.03725		LogEC50	0.07594	0.03829		LogEC50	0.06819	0.03829

## Sheet: Supplementary table 4
Supplementary table4. summary of paltusotine induced cAMP inhibition assays of SSTRs.
V1032.64N																								Best-fit values	WT-1	V103N-1		Best-fit values	WT-2	V103N-2		Best-fit values	WT-3	V103N-3
	Concentration	SSTR2-WT-1			V103N-1			Concentration	SSTR2-WT-2			V103N-2			Concentration	SSTR2-WT-3			V103N-3					Bottom	16.51	8.462		Bottom	8.218	-2.517		Bottom	-2.506	-1.625
	1e-06	95.7437	101.048	103.208	99.7264	101.554	107.19	1e-06	96.339	100.627	103.034	100.068	102.753	104.159	1e-06	102.532	104.37	93.0976	102.705	110.581	107.106			Top	106	99.42		Top	108.6	107.1		Top	105.2	107.8
	1e-07	104.745	109.526	106.676	82.2767	82.5282	88.1238	1e-07	113.601	112.209	112.568	74.2621	87.4378	77.77	1e-07	96.773	108.109	108.429	97.6159	95.2015	97.5207			LogEC50	-8.678	-7.932		LogEC50	-8.87	-7.441		LogEC50	-8.966	-7.93
	1e-08	99.8594	95.816	92.1872	47.9655	50.6046	53.9132	1e-08	103.066	101.449	99.1943	7.25873	33.8479	15.43	1e-08	95.1746	104.235	103.232	53.9092	52.3876	30.9492			EC50	2.1e-09	1.17e-08		EC50	1.348e-09	3.621e-08		EC50	1.082e-09	1.174e-08
	1e-09	33.0431	47.7251	36.8991	13.8606	21.3871	22.548	1e-09	60.585	43.7694	42.6898	12.4624	-10.1293	8.4592	1e-09	32.2627	50.0643	59.6278	25.0157	20.2947	3.43893			Span	89.51	90.96		Span	100.4	109.6		Span	107.7	109.5
	1e-10	45.2129	35.3502	13.9238	21.6116	23.1801	17.2169	1e-10	16.1713	10.6493	15.0215	-9.96196	11.8152	-19.4823	1e-10	-1.85053	23.214	-6.14685	-14.915	16.2671	9.315			Std. Error				Std. Error				Std. Error
	1e-11	19.2446	22.0312	37.6779	15.2124	20.252	-10.4475	1e-11	16.5795	24.5977	-4.92806	-6.5048	-1.12164	-16.4783	1e-11	-9.98713	21.2431	1.02347	0.413774	-14.0096	-25.7977			Bottom	3.98	2.509		Bottom	2.645	2.523		Bottom	4.526	3.558
	1e-12	28.2282	-9.26828	30.4586	7.69608	1.53175	-4.60687	1e-12	17.7421	11.9047	15.5961	10.9306	-9.04866	5.5455	1e-12	-9.2692	-50.0899*	-14.3805	-8.58446	22.8959	-22.8983			Top	5.283	4.519		Top	3.271	6.072		Top	5.164	6.411
	1e-13	-2.58001	0.386486	2.19353	7.88063	3.54549	-7.88063	1e-13	2.06525	-6.47446	4.40921	5.62139	-5.46367	-0.15772	1e-13	-32.4599	7.88901	24.5709	-9.65692	10.6497	-0.99282			LogEC50	0.1726	0.1171		LogEC50	0.09543	0.1192		LogEC50	0.1426	0.138
T19445.51H																								Best-fit values	WT-1	T194H-1		Best-fit values	WT-2	T194H-2		Best-fit values	WT-3	T194H-3
	Concentration	SSTR2-WT-1			T194H-1			Concentration	SSTR2-WT-2			T194H-2			Concentration	SSTR2-WT-3			T194H-3					Bottom	-4.818	6.584		Bottom	-0.3773	-1.67		Bottom	8.218	-5.336
	1e-06	107.929	96.3873	95.6838	93.1443	100.845	81.6524	1e-06	113.373	100.65	95.9775	102.488	88.4658	79.4104	1e-06	96.339	100.627	103.034	108.296	109.55	108.576			Top	106.2	102.4		Top	113.4	103.8		Top	108.6	123.4
	1e-07	106.342	103.913	113.148	39.0942	52.2066	56.9441	1e-07	116.408	124.67	114.799	17.9536	53.5777	47.0754	1e-07	113.601	112.209	112.568	56.231	49.0977	54.3007			LogEC50	-8.937	-6.909		LogEC50	-8.796	-6.822		LogEC50	-8.87	-6.902
	1e-08	91.4958	107.831	98.3504	28.0384	1.77408	8.66723	1e-08	99.7863	113.15	94.1019	27.6272	-2.73945	2.06791	1e-08	103.066	101.449	99.1943	4.77732	8.6261	-14.1162			EC50	1.156e-09	1.234e-07		EC50	1.601e-09	1.507e-07		EC50	1.348e-09	1.252e-07
	1e-09	47.8733	40.1107	47.9305	17.7656	26.4873	4.34601	1e-09	40.8879	37.4144	46.1602	-0.07711	-18.9827	-9.78856	1e-09	60.585	43.7694	42.6898	-3.25879	9.1369	-20.4595			Span	111	95.8		Span	113.8	105.4		Span	100.4	128.8
	1e-10	1.48598	6.79463	4.89694	8.92988	19.6685	21.4971	1e-10	1.05752	22.4412	-14.0988	10.5891	4.44425	-0.12758	1e-10	16.1713	10.6493	15.0215	6.16122	-10.6297	-2.62327			Std. Error				Std. Error				Std. Error
	1e-11	-21.9408	-31.7565	-4.4934	-6.28362	-13.0876	-0.07929	1e-11	-15.0996	-33.5921*	4.74031	0.717809	-15.9628	-6.57104	1e-11	16.5795	24.5977	-4.92806	-2.78957	-7.06006	-21.7128			Bottom	3.435	2.874		Bottom	3.611	3.346		Bottom	2.645	2.547
	1e-12	8.56964	6.6883	2.13219	19.396	14.9905	-9.36101	1e-12	17.6333	2.33963	-0.76752	5.54199	21.8399	-24.5555	1e-12	17.7421	11.9047	15.5961	11.0197	2.35401	-26.6485			Top	4.159	10.02		Top	4.377	12.72		Top	3.271	8.935
	1e-13	10.4101	8.21791	-18.628	0.218044	2.14079	-2.35884	1e-13	3.1573	10.4051	-13.5624	-1.24215	13.7141	-12.4719	1e-13	2.06525	-6.47446	4.40921	-7.18479	1.27303	5.91176			LogEC50	0.1102	0.1719		LogEC50	0.1131	0.1922		LogEC50	0.09543	0.1138
I19545.52M																								Best-fit values	WT-1	I195M-1		Best-fit values	WT-2	I195M-2
	Concentration	SSTR2-WT-1			I195M-1			Concentration	SSTR2-WT-2			I195M-2												Bottom	12.84	2.531		Bottom	10.59	-2.367
	1e-06	98.3627	98.8692	102.768	96.3443	93.7409	89.8132	1e-06	101.279	103.018	95.7032	103.45	103.438	102.518										Top	98.54	96.61		Top	99.16	103.9
	1e-07	96.424	101.575	108.748	95.9609	93.2002	89.4801	1e-07	102.299	108.683	99.0102	103.598	98.2277	98.1582										LogEC50	-8.964	-8.084		LogEC50	-8.695	-8.333
	1e-08	87.7484	78.9117	81.8097	52.3764	46.6171	58.8187	1e-08	78.2285	85.4145	58.5063	60.8958	73.2621	73.2358										EC50	1.086e-09	8.238e-09		EC50	2.019e-09	4.642e-09
	1e-09	57.7461	19.19854*	47.6199	14.2352	18.3906	12.2395	1e-09	47.3097	50.2164	31.9163	32.3824	27.9459	-5.90787										Span	85.7	94.08		Span	88.58	106.3
	1e-10	20.2236	22.6378	45.6183	0.425806	-9.64955	-34.9719*	1e-10	42.1769	9.57411	31.7399	29.8907	-14.469	-23.0208										Std. Error				Std. Error
	1e-11	16.0089	42.3642	10.2037		6.34121	3.7039	1e-11	32.5836	6.78772	2.85943	14.9726	-28.4833	20.4164										Bottom	4.135	2.496		Bottom	5.618	4.836
	1e-12	16.9897	6.26342	-8.85443	3.76931	12.1201	6.26041	1e-12	-20.5669	18.9806	17.0985	-5.77445	14.0049	-31.7792										Top	4.731	3.915		Top	7.406	7.456
	1e-13	10.8744	-10.8744		2.68096	-20.8634	18.1824	1e-13	19.8694	-45.6197	25.7503	10.8255	10.3801	-21.2056										LogEC50	0.1887	0.1026		LogEC50	0.2445	0.1899
Y2055.35R
	Concentration	SSTR2-WT-1			Y205R-1			Concentration	SSTR2-WT-2			Y205R-2			Concentration	SSTR2-WT-3			Y205R-3					Best-fit values	WT-1	Y205R-1		Best-fit values	WT-2	Y205R-2		Best-fit values	WT-3	Y205R-3
	1e-06		99.4843	100.516	99.3234	100.481	101.371	1e-06	99.008	98.7924	102.415	101.993	102.19	100.206	1e-06	95.7437	101.048	103.208	101.031	98.9688				Top	106.3	106.2		Top	105.4	105.3		Top	106	99.13
	1e-07		108.47	107.282	110.305	108.21	107.128	1e-07	100.548	106.858	107.342	106.993	106.797	108.178	1e-07	104.745	109.526	106.676	88.21	89.4475				LogEC50	-9.27	-9.464		LogEC50	-9.271	-9.626		LogEC50	-8.678	-8.061
	1e-08		107.475	105.298	105.867	107.828	103.449	1e-08	105.236	107.007	106.49	106.586	105.612	107.931	1e-08	99.8594	95.816	92.1872	57.0508	54.0002				EC50	5.375e-10	3.439e-10		EC50	5.356e-10	2.366e-10		EC50	2.1e-09	8.693e-09
	1e-09		64.6716	66.8855	80.352	82.9093	76.9153	1e-09	65.2467	68.5903	70.7988	81.6529	83.833	81.5948	1e-09	33.0431	47.7251	36.8991	12.2111	6.18716				Span	108.3	104.7		Span	104.8	101.5		Span	89.51	97.31
	1e-10		21.5919	13.3719	25.3241	25.2778	18.9019	1e-10	14.9877	20.9333	13.0228	30.6017	35.3253	39.3803	1e-10	45.2129	35.3502	13.9238	3.30841	2.75844				Std. Error				Std. Error				Std. Error
	1e-11		4.99557	-6.63645	5.68736	5.25343	13.4171	1e-11		3.04583	-6.9376	5.33404	10.6099	23.4	1e-11	19.2446	22.0312	37.6779	9.77915	-0.40388				Bottom	2.007	1.428		Bottom	1.92	2.493		Bottom	3.98	1.353
	1e-12		-4.52675	-4.67781	-0.94307	2.85236	0.520714	1e-12	2.456	1.5735	11.9767	-14.6868	4.32391	18.2985	1e-12	28.2282	-9.26828	30.4586	-2.00223	7.13242				Top	2.189	1.449		Top	1.876	2.374		Top	5.283	2.316
	1e-13		3.19321	-3.19321	2.08864	3.645	-5.73364	1e-13		1.9997	-3.9994	0.334286	-3.85155	3.51727	1e-13	-2.58001	0.386486	2.19353	3.67792	-3.67792				LogEC50	0.06503	0.04747		LogEC50	0.05841	0.0821		LogEC50	0.1726	0.05785
F2947.35Y																								Best-fit values	WT-1	F294Y-1		Best-fit values	WT-2	F294Y-2		Best-fit values	WT-3	F294Y-3
	Concentration	SSTR2-WT-1			F294Y-1			Concentration	SSTR2-WT-2			F294Y-2			Concentration	SSTR2-WT-3			F294Y-3					Bottom	3.567	11.7		Bottom	-1.411	3.363		Bottom	-4.818	-9.817
	1e-06	104.426	96.3879	99.1859	110.619	112.473	112.312	1e-06	103.531	96.5402	99.9283	106.24	107.96	108.458	1e-06	107.929	96.3873	95.6838	121.601	126.978	126.965			Top	106.7	107.3		Top	103.8	103.1		Top	106.2	118.6
	1e-07	112.264	110.757	112.621	108.855	107.355	109.956	1e-07	109.863	107.218	107.596	103.096	102.144	101.707	1e-07	106.342	103.913	113.148	125.562	120.552	117.824			LogEC50	-9.512	-9.133		LogEC50	-9.3	-9.003		LogEC50	-8.937	-9.17
	1e-08	105.628	110.462	105.463	91.1993	92.7626	95.4991	1e-08	93.1073	103.282	100.655	84.0499	88.6386	90.967	1e-08	91.4958	107.831	98.3504	105.713	92.3378	100.302			EC50	3.073e-10	7.354e-10		EC50	5.014e-10	9.936e-10		EC50	1.156e-09	6.762e-10
	1e-09	87.0979	68.1828	80.2049	63.0818	73.9626	60.7757	1e-09	73.6924	53.2386	68.511	51.5355	60.6587	51.4246	1e-09	47.8733	40.1107	47.9305	48.6711	76.0134	69.2214			Span	103.1	95.55		Span	105.2	99.71		Span	111	128.4
	1e-10	28.9881	5.75643	62.8214	15.4496	24.6972	47.3789	1e-10	13.2559	-6.90717	58.4084	6.19856	6.12414	31.4818	1e-10	1.48598	6.79463	4.89694	13.7307	21.747	20.392			Std. Error				Std. Error				Std. Error
	1e-11	-0.63216	-9.43545	21.859	17.3578	3.72641	22.9785	1e-11	-3.95592	-11.498	16.0752	10.6359	1.47491	11.9464	1e-11	-21.9408	-31.7565	-4.4934	-30.6026	-15.6418	-16.6613			Bottom	4.328	3.422		Bottom	4.462	3.256		Bottom	3.435	3.939
	1e-12	2.5212	8.36889	14.2745	7.76362	10.1925	34.2906	1e-12	-0.39879	-7.64626	-8.82855	-14.3509	-6.85108	24.9607	1e-12	8.56964	6.6883	2.13219	-17.7315	-14.9272	-13.6275			Top	4.306	3.901		Top	4.816	3.863		Top	4.159	4.44
	1e-13	11.0618	-16.448	5.38617	-10.957	12.4434	-1.48637	1e-13	6.47208	-19.5588	13.0868	-16.0676	17.104	-1.03639	1e-13	10.4101	8.21791	-18.628	-0.29335	17.2073	-16.914			LogEC50	0.1448	0.1251		LogEC50	0.149	0.115		LogEC50	0.1102	0.1073
D2957.36F																								Best-fit values	WT-1	D295F-1		Best-fit values	WT-2	D295F-2		Best-fit values	WT-3	D295F-3
	Concentration	SSTR2-WT-1			D295F-1			Concentration	SSTR2-WT-2			D295F-2			Concentration	SSTR2-WT-3			D295F-3					Bottom	3.567	-4.815		Bottom	-1.411	-4.16		Bottom	12.84	9.942
	1e-06	104.426	96.3879	99.1859	78.569	74.4661	76.9746	1e-06	103.531	96.5402	99.9283	76.9986	71.4063	78.6393	1e-06	98.3627	98.8692	102.768	74.8234	72.1241	73.2492			Top	106.7	78.27		Top	103.8	80.21		Top	98.54	77.68
	1e-07	112.264	110.757	112.621	78.3538	68.8318	73.3012	1e-07	109.863	107.218	107.596	78.0583	87.2567	81.3027	1e-07	96.424	101.575	108.748	72.7324	79.0148	77.6245			LogEC50	-9.512	-9.49		LogEC50	-9.3	-9.689		LogEC50	-8.964	-8.808
	1e-08	105.628	110.462	105.463	74.0093	77.6081	83.7145	1e-08	93.1073	103.282	100.655	83.3943	77.8384	78.1296	1e-08	87.7484	78.9117	81.8097	77.7214	93.1581	55.735			EC50	3.073e-10	3.238e-10		EC50	5.014e-10	2.047e-10		EC50	1.086e-09	1.557e-09
	1e-09	87.0979	68.1828	80.2049	67.8696	62.2756	63.846	1e-09	73.6924	53.2386	68.511	70.1492	67.6832	64.8488	1e-09	57.7461	19.19854*	47.6199	21.3441	29.4443	40.4374			Span	103.1	83.08		Span	105.2	84.37		Span	85.7	67.74
	1e-10	28.9881	5.75643	62.8214	5.26079	10.9548	6.5983	1e-10	13.2559	-6.90717	58.4084	14.2869	8.59435	47.3254	1e-10	20.2236	22.6378	45.6183	8.21928	38.5885	26.9776			Std. Error				Std. Error				Std. Error
	1e-11	-0.63216	-9.43545	21.859	-17.7197	19.0707	-10.0088	1e-11	-3.95592	-11.498	16.0752	11.7959	-11.3192	-17.7664	1e-11	16.0089	42.3642	10.2037	16.879	15.6983	14.8691			Bottom	4.328	3.892		Bottom	4.462	4.495		Bottom	4.135	4.643
	1e-12	2.5212	8.36889	14.2745	-7.206	-0.60814	-7.2888	1e-12	-0.39879	-7.64626	-8.82855	-10.5394	12.8549	-10.7791	1e-12	16.9897	6.26342	-8.85443	26.2062	-14.1845				Top	4.306	3.908		Top	4.816	4.181		Top	4.731	5.589
	1e-13	11.0618	-16.448	5.38617	29.3155	-8.0224	-21.2931	1e-13	6.47208	-19.5588	13.0868	29.7722	-12.3221	-17.4502	1e-13	10.8744	-10.8744		-0.58884	21.8884	-21.2996			LogEC50	0.1448	0.1624		LogEC50	0.149	0.1741		LogEC50	0.1887	0.2431
N1012.64V																								Best-fit values	WT-1	N101V-1		Best-fit values	WT-2	N101V-2		Best-fit values	WT-3	N101V-3
	Concentration	SSTR3-WT-1			N101V-1			Concentration	SSTR3-WT-2			N101V-2			Concentration	SSTR3-WT-3			N101V-3					Bottom	2.721	2.574		Bottom	-0.442	5.233		Bottom	-0.9229	5.233
	1e-06	98.9151	90.2224	110.862	164.672	165.67	172.349	1e-06	107.021	88.4308	104.548	132.036	127.435	135.018	1e-06	97.8613	96.0048	106.134	132.036	127.435	135.018			Top	105.9	184		Top	97.11	142.6		Top	105.8	142.6
	1e-07	61.0975	66.6847	66.6621	103.894	114.414	104.43	1e-07	86.0721	112.588	78.2645	61.5072	69.6863	81.2421	1e-07	69.1439	57.9622	61.6131	61.5072	69.6863	81.2421			LogEC50	-7.195	-7.069		LogEC50	-8.585	-7.01		LogEC50	-7.198	-7.01
	1e-08	-5.42898	35.8738	25.8747	-6.87206	1.88506	19.4944	1e-08	56.817	77.9275	90.6462	18.7053	43.2064	18.5728	1e-08	18.622	12.6765	18.1775	18.7053	43.2064	18.5728			EC50	6.382e-08	8.534e-08		EC50	2.599e-09	9.78e-08		EC50	6.341e-08	9.78e-08
	1e-09	1.91664	-2.1517	1.6409	-8.83777	11.2007	4.3372	1e-09	38.1441	18.5355	33.9822	22.8925	15.3494	25.4581	1e-09	-12.0173	25.8847	-13.7464	22.8925	15.3494	25.4581			Span	103.1	181.5		Span	97.55	137.4		Span	106.7	137.4
	1e-10	8.48025	-1.34255	5.1668		-8.74272	13.5798	1e-10	-11.7735	-1.91903	-8.72288	14.4328	-8.644	-13.7355	1e-10	-7.73555	3.36442	-17.5967	14.4328	-8.644	-13.7355			Std. Error				Std. Error				Std. Error
	1e-11	22.2674	3.51234	7.04728	19.6542	8.63328	-0.83669	1e-11	14.7321	-19.6241	19.7077	-10.6876	5.40299	-20.0507	1e-11	10.784	19.207	10.212	-10.6876	5.40299	-20.0507			Bottom	2.399	3.836		Bottom	4.02	3.554		Bottom	3.311	3.554
	1e-12	-3.50782	5.81322	-7.32303	29.6426	-7.09239	16.98	1e-12	4.68048	13.395	-11.2107	21.1822	8.36761	4.96443	1e-12	13.4904	-23.8135	-22.2348	21.1822	8.36761	4.96443			Top	6.808	11.45		Top	5.55	11.42		Top	9.379	11.42
	1e-13	2.771	0.836272	-3.60727	16.0684	10.3787	-26.4471	1e-13	-9.79471	15.6319	-5.83716	3.89875	17.5553	-21.4541	1e-13	-8.07875	-3.02231	11.1011	3.89875	17.5553	-21.4541			LogEC50	0.1246	0.1115		LogEC50	0.1653	0.1424		LogEC50	0.1661	0.1424
H19245.51T																								Best-fit values	WT-1	H192T-1		Best-fit values	WT-2	H192T-2
	Concentration	SSTR3-WT-1			H192T-1			Concentration	SSTR3-WT-2			H192T-2												Bottom	-24.33	14.85		Bottom	-19.9	37.09
	1e-06	173.496	4.06236	122.442	443.922	488.255	426.235	1e-06	249.114	-107.644	158.53	559.716	602.759	565.632										Top	115.9	489.8		Top	117.4	607
	1e-07	148.99	59.9253	72.7053	322.497	333.383	298.895	1e-07	98.4364	94.1105	139.611	439.539	415.235	357.385										LogEC50	-7.352	-7.173		LogEC50	-7.557	-7.251
	1e-08	68.3246	-34.1129	-122.65	123.469	-21.3412	2.69222	1e-08	-9.19041	-9.81584	16.2821	211.402	68.2003	75.6194										EC50	4.448e-08	6.72e-08		EC50	2.774e-08	5.604e-08
	1e-09	4.0953	26.7238	-260.134*	87.4873	-19.7102	88.4699	1e-09	58.2001	-60.962	-70.9521	135.676	34.1748	22.5345										Span	140.2	475		Span	137.3	569.9
	1e-10	27.3166	-36.2868	-344.488*	6.48491	81.8671	-46.5341	1e-10	50.1216	21.6122	-28.277	-48.4267	98.0686	9.7429										Std. Error				Std. Error
	1e-11	34.4971		-63.1643	2.98699	66.7946	99.4746	1e-11	24.5309	-145.118	-57.5052	-17.9508	171.396	78.1777										Bottom	18.63	14.22		Bottom	21.29	14.58
	1e-12	-113.164*	-95.8059	-98.9679	-25.8807	-14.9546	-7.76224	1e-12	71.4906	-71.7338	-50.278	21.8629	-15.701	11.7642										Top	41.31	39.61		Top	47.25	39.9
	1e-13	-9.96926	18.094	-8.12473	53.7658		-53.7658	1e-13	89.7325	-21.4385	-68.294	62.9558	-17.789	54.8331										LogEC50	0.6144	0.1558		LogEC50	0.7707	0.1365
M19345.52I																								Best-fit values	WT-1	M193I-1		Best-fit values	WT-2	M193I-2		Best-fit values	WT-3	M193I-3
	Concentration	SSTR3-WT-1			M193I-1			Concentration	SSTR3-WT-2			M193I-2			Concentration	SSTR3-WT-3			M193I-3					Bottom	2.721	-5.898		Bottom	-0.9229	0.4332		Bottom	-0.442	0.4332
	1e-06	98.9151	90.2224	110.862	68.9228	63.4362	-6.25588	1e-06	97.8613	96.0048	106.134	80.0636	69.3829	19.2898	1e-06	107.021	88.4308	104.548	80.0636	69.3829	19.2898			Top	105.9	70.42		Top	105.8	~ 6677		Top	97.11	~ 6677
	1e-07	61.0975	66.6847	66.6621	12.9186	-14.667	21.3488	1e-07	69.1439	57.9622	61.6131	0.005205	-8.17709	24.2007	1e-07	86.0721	112.588	78.2645	0.005205	-8.17709	24.2007			LogEC50	-7.195	-6.229		LogEC50	-7.198	~ -3.924		LogEC50	-8.585	~ -3.924
	1e-08	-5.42898	35.8738	25.8747	0.947283	-29.2132	-11.4945	1e-08	18.622	12.6765	18.1775	-9.722	-2.1916	-11.9319	1e-08	56.817	77.9275	90.6462	-9.722	-2.1916	-11.9319			EC50	6.382e-08	5.9e-07		EC50	6.341e-08	~ 0.000119		EC50	2.599e-09	~ 0.000119
	1e-09	1.91664	-2.1517	1.6409	-23.8184	30.6881	-48.979	1e-09	-12.0173	25.8847	-13.7464	-2.3521	-3.2933	-16.0315	1e-09	38.1441	18.5355	33.9822	-2.3521	-3.2933	-16.0315			Span	103.1	76.32		Span	106.7	~ 6676		Span	97.55	~ 6676
	1e-10	8.48025	-1.34255	5.1668	18.8209	-13.7623		1e-10	-7.73555	3.36442	-17.5967	-10.9794	-3.832	10.6391	1e-10	-11.7735	-1.91903	-8.72288	-10.9794	-3.832	10.6391			Std. Error				Std. Error				Std. Error
	1e-11	22.2674	3.51234	7.04728	-1.80556	-8.8762	3.32503	1e-11	10.784	19.207	10.212	9.17124	1.72286	9.68654	1e-11	14.7321	-19.6241	19.7077	9.17124	1.72286	9.68654			Bottom	2.399	5.887		Bottom	3.311	4.132		Bottom	4.02	4.132
	1e-12	-3.50782	5.81322	-7.32303	-8.4635	3.74463	-5.1639	1e-12	13.4904	-23.8135	-22.2348	20.8982	9.749	9.71777	1e-12	4.68048	13.395	-11.2107	20.8982	9.749	9.71777			Top	6.808	82.23		Top	9.379	~ 1693052		Top	5.55	~ 1693052
	1e-13	2.771	0.836272	-3.60727	-16.4598	16.4598		1e-13	-8.07875	-3.02231	11.1011	-11.1518	-23.878	35.0298	1e-13	-9.79471	15.6319	-5.83716	-11.1518	-23.878	35.0298			LogEC50	0.1246	1.171		LogEC50	0.1661	~ 111.1		LogEC50	0.1653	~ 111.1
F2967.35D																								Best-fit values	WT-1	F296D-1		Best-fit values	WT-2	F296D-2		Best-fit values	WT-3	F296D-3
	Concentration	SSTR3-WT-1			F296D-1			Concentration	SSTR3-WT-2			F296D-2			Concentration	SSTR3-WT-3			F296D-3					Bottom	7.289	5.089		Bottom	2.721	18.98		Bottom	-0.9229	12.18
	0.0001	100.078	103.405	96.5168	110.082	108.273	110.243	1e-06	98.9151	90.2224	110.862	112.525	116.493	119.722	1e-06	97.8613	96.0048	106.134	125.58	129.466	142.855			Top	96.95	104.9		Top	105.9	139		Top	105.8	145.3
	1e-05	76.625	83.4839	71.5958	96.3628	81.7748	88.8177	1e-07	61.0975	66.6847	66.6621	49.1801	66.4926	43.4515	1e-07	69.1439	57.9622	61.6131	39.9441	91.5544	78.7583			LogEC50	-5.765	-6.01		LogEC50	-7.195	-6.627		LogEC50	-7.198	-6.94
	1e-06	39.9041	-12.9709*	49.2385	67.058	62.9185	39.44	1e-08	-5.42898	35.8738	25.8747	43.2087	25.9293	23.3906	1e-08	18.622	12.6765	18.1775	36.2173	36.6512	30.383			EC50	1.716e-06	9.779e-07		EC50	6.382e-08	2.362e-07		EC50	6.341e-08	1.147e-07
	1e-07	11.4794	-19.7613*	15.795	10.6524	19.8498	19.7833	1e-09	1.91664	-2.1517	1.6409	28.937	30.1015	23.5562	1e-09	-12.0173	25.8847	-13.7464	24.4623	23.4096	18.1797			Span	89.66	99.77		Span	103.1	120		Span	106.7	133.1
	1e-08	12.9383	13.0655	14.3864	18.7683	9.49143	11.0472	1e-10	8.48025	-1.34255	5.1668	30.5375	31.3819	18.4678	1e-10	-7.73555	3.36442	-17.5967	18.7742	10.7461	15.7873			Std. Error				Std. Error				Std. Error
	1e-09	16.9792	13.3101	10.5313	20.9378	5.37125	1.92704	1e-11	22.2674	3.51234	7.04728	3.70497	23.8652	6.4699	1e-11	10.784	19.207	10.212	13.9348	17.6102	-3.73201			Bottom	2.431	2.484		Bottom	2.399	2.982		Bottom	3.311	3.262
	1e-10	9.16147	-8.4994	2.02864	-2.44421	-0.34549	-6.36482	1e-12	-3.50782	5.81322	-7.32303	17.4358	36.6413	18.6665	1e-12	13.4904	-23.8135	-22.2348	15.9831	11.3652	-5.29244			Top	4.722	4.336		Top	6.808	14.96		Top	9.379	11.07
	1e-11	5.54124	-16.4835	10.9422	7.16095	-0.89914	-6.26181	1e-13	2.771	0.836272	-3.60727	-4.26973	-4.67812	8.94785	1e-13	-8.07875	-3.02231	11.1011	11.3652	-5.16929	-6.19591			LogEC50	0.1375	0.1041		LogEC50	0.1246	0.1848		LogEC50	0.1661	0.1383
expression level
	SSTR2-WT	V103N	D295F	I195M	Y205R	F294Y	T194H			SSTR3-WT	N101V	F296D	M193I	R203Y	H192T
	98.7454	102.583	96.2362	97.417	86.4945	102.583	106.413			1.01372	1.01219	1.01829	0.971037	1.0625	1.0061
	97.417	99.3358	99.0406	99.7786	93.4317	99.3358	93.1116			1.01372	1.05031	1	0.977134	1.01524	0.954268
	99.3358	101.697	103.321	98.7454	95.203	101.697	104.513			0.967988	0.993902	1.03506	1.03659	0.998476	0.920732
	104.502	101.402	105.535	94.1697	95.6458	101.402				1.00457	0.964939	1.05945	1.09299	1.00152	0.966463

## Sheet: supplementary table 5
Supplementary table5. summary of octreotide induced cAMP inhibition assays of SSTRs.
V1032.64N																															Best-fit values	WT-1	V103N-1		Best-fit values	WT-2	V103N-2		Best-fit values	WT-3	V103N-3		Best-fit values	WT-4	V103N-4
	Concentration	SSTR2-WT-1			V103N-1			Concentration	SSTR2-WT-2			V103N-2			Concentration	SSTR2-WT-3			V103N-3			Concentration	SSTR2-WT			V103N					Bottom	1.981	1.52		Bottom	1.981	1.52		Bottom	4.563	1.087		Bottom	-5.603	-0.9218
	1e-06	100.672	93.5948	105.733	92.9747	96.6463	89.9235	1e-06	100.672	93.5948	105.733	92.9747	96.6463	89.9235	1e-06	101.65	97.0976	101.253	99.7694	93.0096	95.7749	1e-06	100.267	95.7073	104.026	112.049	102.943	108.151			Top	101.1	94		Top	101.1	94		Top	96.66	93.06		Top	105.3	108.8
	1e-07	95.3262	97.6834	107.871	97.6939	102.743	95.0657	1e-07	95.3262	97.6834	107.871	97.6939	102.743	95.0657	1e-07	97.0365	89.6979	93.5719	97.0696	101.128	97.3686	1e-07	104.493	108.63	110.387	112.671	114.783	113.021			LogEC50	-9.682	-9.644		LogEC50	-9.682	-9.644		LogEC50	-9.137	-9.75		LogEC50	-9.698	-9.608
	1e-08	97.896	96.8207	103.145	94.5962	91.6521	95.7228	1e-08	97.896	96.8207	103.145	94.5962	91.6521	95.7228	1e-08	94.4274	91.3233	85.7079	95.3938	93.6243	93.4408	1e-08	102.958	100.734	109.186	103.125	108.967	104.576			EC50	2.078e-10	2.268e-10		EC50	2.078e-10	2.268e-10		EC50	7.287e-10	1.776e-10		EC50	2.004e-10	2.466e-10
	1e-09	91.5293	93.0845	76.214	74.2585	62.2581	64.923	1e-09	91.5293	93.0845	76.214	74.2585	62.2581	64.923	1e-09	69.3444	41.5423	53.1764	62.0904	60.9253	64.0665	1e-09	91.0142	90.4804	85.2758	76.8557	80.8971	87.2182			Span	99.15	92.48		Span	99.15	92.48		Span	92.09	91.98		Span	110.9	109.8
	1e-10	28.4152	9.49739	53.2745	44.4697	30.742	35.0594	1e-10	28.4152	9.49739	53.2745	44.4697	30.742	35.0594	1e-10	11.5221	5.47284	47.8909	42.6414	35.1669	42.2706	1e-10	24.8443	30.1157	34.7197	36.7914	32.1671	35.9365			Std. Error				Std. Error				Std. Error				Std. Error
	1e-11	26.5502	2.32271	21.6901	12.3106	3.68148	-3.90708	1e-11	26.5502	2.32271	21.6901	12.3106	3.68148	-3.90708	1e-11	8.45469	20.8159	24.641	27.8683	21.0303	19.647	1e-11	-4.4484	-9.98665	14.0125	-5.28059	11.6881	5.23741			Bottom	3.95	3.863		Bottom	3.95	3.863		Bottom	4.967	5.162		Bottom	2.644	2.077
	1e-12	-9.54194	9.36981	-9.78494	18.8699	-29.2756	15.6692	1e-12	-9.54194	9.36981	-9.78494	18.8699	-29.2756	15.6692	1e-12	17.4858	-25.9492	-11.4695	-25.1215	2.33964	-20.8549	1e-12	-34.8754*	-13.7233	-11.9884	6.94723	-5.65623	-12.651			Top	3.684	3.653		Top	3.684	3.653		Top	5.656	4.701		Top	2.301	1.991
	1e-13	-6.90535	-5.72678	12.6321	-2.17702	-9.00137	11.1784	1e-13	-6.90535	-5.72678	12.6321	-2.17702	-9.00137	11.1784	1e-13	20.9687	-29.6372	8.66855	4.93935	-25.7823	20.8429	1e-13	-7.76246	9.94217	-2.17972	-0.11226	3.06127	-2.94901			LogEC50	0.1305	0.1387		LogEC50	0.1305	0.1387		LogEC50	0.1885	0.1792		LogEC50	0.07369	0.06363
T19445.51H																															Best-fit values	WT-1	T194H-1		Best-fit values	WT-2	T194H-2		Best-fit values	WT-3	T194H-3		Best-fit values	WT-4	T194H-4
	Concentration	SSTR2-WT-1			T194H-1			Concentration	SSTR2-WT-2			T194H-2			Concentration	SSTR2-WT-3			T194H-3			Concentration	SSTR2-WT-4			T194H-4					Bottom	1.981	0.14		Bottom	1.981	0.14		Bottom	4.563	-1.283		Bottom	-5.603	-3.083
	1e-06	100.672	93.5948	105.733	96.7553	85.4876	94.1596	1e-06	100.672	93.5948	105.733	96.7553	85.4876	94.1596	1e-06	101.65	97.0976	101.253	93.5939	93.7895	100.105	1e-06	100.267	95.7073	104.026	114.352	109.497	113.347			Top	101.1	86.06		Top	101.1	86.06		Top	96.66	99.32		Top	105.3	111.2
	1e-07	95.3262	97.6834	107.871	57.1661	34.3203	67.0358	1e-07	95.3262	97.6834	107.871	57.1661	34.3203	67.0358	1e-07	97.0365	89.6979	93.5719	64.714	50.3438	67.0935	1e-07	104.493	108.63	110.387	94.5849	91.8985	89.8011			LogEC50	-9.682	-7.55		LogEC50	-9.682	-7.55		LogEC50	-9.137	-7.274		LogEC50	-9.698	-7.828
	1e-08	97.896	96.8207	103.145	26.2314	46.7946	26.8753	1e-08	97.896	96.8207	103.145	26.2314	46.7946	26.8753	1e-08	94.4274	91.3233	85.7079	9.28276	36.6005	15.6064	1e-08	102.958	100.734	109.186	40.914	51.0563	44.3618			EC50	2.078e-10	2.819e-08		EC50	2.078e-10	2.819e-08		EC50	7.287e-10	5.315e-08		EC50	2.004e-10	1.487e-08
	1e-09	91.5293	93.0845	76.214	18.9922	1.01898	2.46333	1e-09	91.5293	93.0845	76.214	18.9922	1.01898	2.46333	1e-09	69.3444	41.5423	53.1764	24.1997	-11.3495	-16.4594	1e-09	91.0142	90.4804	85.2758	-4.66891	4.23793	2.4853			Span	99.15	85.92		Span	99.15	85.92		Span	92.09	100.6		Span	110.9	114.2
	1e-10	28.4152	9.49739	53.2745	17.1389	-18.2942	22.2173	1e-10	28.4152	9.49739	53.2745	17.1389	-18.2942	22.2173	1e-10	11.5221	5.47284	47.8909	24.055	-7.71881	1.01107	1e-10	24.8443	30.1157	34.7197	-9.35219	10.1567	0.689562			Std. Error				Std. Error				Std. Error				Std. Error
	1e-11	26.5502	2.32271	21.6901	9.09634	9.30806	-10.7447	1e-11	26.5502	2.32271	21.6901	9.09634	9.30806	-10.7447	1e-11	8.45469	20.8159	24.641	5.74311	-12.065	10.6306	1e-11	-4.4484	-9.98665	14.0125	-16.176	6.99618	-8.66262			Bottom	3.95	4.138		Bottom	3.95	4.138		Bottom	4.967	3.201		Bottom	2.644	2.068
	1e-12	-9.54194	9.36981	-9.78494	-10.7882	-29.8867	-12.9228	1e-12	-9.54194	9.36981	-9.78494	-10.7882	-29.8867	-12.9228	1e-12	17.4858	-25.9492	-11.4695	-9.10144	-16.0628	-17.1506	1e-12	-34.8754*	-13.7233	-11.9884	-7.9587	4.45342	-8.04489			Top	3.684	9.227		Top	3.684	9.227		Top	5.656	8.63		Top	2.301	3.904
	1e-13	-6.90535	-5.72678	12.6321	4.44134	-12.4182	7.97682	1e-13	-6.90535	-5.72678	12.6321	4.44134	-12.4182	7.97682	1e-13	20.9687	-29.6372	8.66855	-3.8603	2.12039	1.7399	1e-13	-7.76246	9.94217	-2.17972	13.2597	-11.622	-1.63771			LogEC50	0.1305	0.24		LogEC50	0.1305	0.24		LogEC50	0.1885	0.1694		LogEC50	0.07369	0.07942
N1012.64V																															Best-fit values	WT-1	N101V-1		Best-fit values	WT-2	N101V-2		Best-fit values	WT-3	N101V-3		Best-fit values	WT-4	N101V-4
	Concentration	SSTR3-WT-1			N101V-1			Concentration	SSTR3-WT-2			N101V-2			Concentration	SSTR3-WT-3			N101V-3			Concentration	SSTR3-WT-4			N101V-4					Bottom	2.245	-3.339		Bottom	-1.379	-1.57		Bottom	2.097	2.119		Bottom	8.09	-1.717
	1e-06	102.375	98.4912	99.1339	101.565	101.175	100.19	1e-06	110.079	88.7281	101.193	125.773	117.988	120.932	1e-06	99.6568	98.5061	101.837	100.86	103.553	93.0817	1e-06	102.613	98.8432	98.5439	94.8184	105.111	104.876			Top	103	99.48		Top	99.85	120.3		Top	98.24	98.22		Top	100.3	101.4
	1e-07	63.9519	52.7091	69.7774	94.6271	96.8804	91.9397	1e-07	61.5177	76.433	74.9639	110.939	120.745	124.342	1e-07	63.8725	60.0732	69.726	93.0597	95.7011	93.2875	1e-07	97.0508	93.2811	97.3575	102.869	103.846	103.804			LogEC50	-7.262	-8.602		LogEC50	-7.521	-8.875		LogEC50	-7.466	-8.73		LogEC50	-8.231	-9.386
	1e-08	25.5864	25.8902	28.5051	82.4019	74.6566	82.9409	1e-08	31.8953	31.8022	21.294	93.9812	111.867	105.022	1e-08	26.5333	37.2061	36.0815	89.3115	84.836	81.851	1e-08	68.5527	55.6656	66.6457	96.6071	96.0776	91.7626			EC50	5.473e-08	2.499e-09		EC50	3.014e-08	1.332e-09		EC50	3.419e-08	1.863e-09		EC50	5.871e-09	4.113e-10
	1e-09	-6.43969	1.95379	4.03078	23.1172	44.2193	8.03388	1e-09	5.37558	12.0357	-6.68384	54.7918	50.5627	53.3114	1e-09	10.3042	-2.51068	0.580119	12.6326	44.8942	41.148	1e-09	17.1299	34.9804	24.684	58.3592	76.5361	76.1146			Span	100.8	102.8		Span	101.2	121.9		Span	96.14	96.1		Span	92.18	103.1
	1e-10	3.32466	9.15569	7.75448	-20.9915	-5.86181	35.4619	1e-10	-0.82406	-49.5112*	-12.2367	16.9457	-8.25454	-3.86321	1e-10	13.4997	5.70371	-21.4073	21.4298	-6.56207	30.0571	1e-10	13.7113	2.6166	20.5965	23.81	31.0386	3.66523			Std. Error				Std. Error				Std. Error				Std. Error
	1e-11	-5.877	1.7745	5.72161	8.83133	17.3448	-45.1321	1e-11	-8.64076	-35.0509*	-4.69404	-10.575	9.40227	18.4261	1e-11	-3.44743	14.9333	12.4654	4.29102	-10.588	16.1431	1e-11	17.6362	-5.1482	12.7726	12.1346	8.0672	0.959775			Bottom	2.314	5.265		Bottom	3.824	3.412		Bottom	3.144	4.148		Bottom	2.478	3.427
	1e-12	12.2386	1.92069	-13.2665	23.8862	-18.8612	-19.8038	1e-12	16.843	-13.7057	-51.2708*	-11.8017			1e-12	17.4559	-13.5662	-8.96331	3.63368	-27.9206	17.1051	1e-12	-2.52421	24.1333	10.7879	-16.1265	-6.2741	-7.0486			Top	6.291	7.215		Top	7.764	3.571		Top	7.436	5.394		Top	3.98	3.583
	1e-13	-16.786	-1.17411	17.9601	-16.9067	4.78066	12.126	1e-13	27.9541	-0.6925	-27.2616	-8.04662		8.04662	1e-13	-14.9428	18.8325	-3.88965	-7.79283	-14.1285	21.9213	1e-13	-11.3682	9.31333	2.05484	13.1304	12.8696	-26			LogEC50	0.1224	0.2042		LogEC50	0.1721	0.08819		LogEC50	0.1681	0.1642		LogEC50	0.1119	0.1166
H19245.51T																															Best-fit values	WT-1	H192T-1		Best-fit values	WT-2	H192T-2		Best-fit values	WT-3	H192T-3		Best-fit values	WT-4	H192T-4
	Concentration	SSTR3-WT-1			H192T-1			Concentration	SSTR3-WT-2			H192T-2			Concentration	SSTR3-WT-3			H192T-3			Concentration	SSTR3-WT-4			H192T-4					Bottom	2.245	-7.16		Bottom	-1.379	6.993		Bottom	2.097	-3.03		Bottom	8.09	8.706
	1e-06	102.375	98.4912	99.1339	90.6773	86.1405	102.42	1e-06	110.079	88.7281	101.193	127.75	103.695	117.441	1e-06	99.6568	98.5061	101.837	101.928	98.8486	82.704	1e-06	102.613	98.8432	98.5439	105.889	109.635	93.0516			Top	103	99.15		Top	99.85	107.4		Top	98.24	100.5		Top	100.3	101.2
	1e-07	63.9519	52.7091	69.7774	55.647	37.3983	40.3721	1e-07	61.5177	76.433	74.9639	97.3582	49.7028	72.9293	1e-07	63.8725	60.0732	69.726	61.187	55.7503	56.196	1e-07	97.0508	93.2811	97.3575	74.0659	85.6072	88.158			LogEC50	-7.262	-7.081		LogEC50	-7.521	-7.677		LogEC50	-7.466	-7.174		LogEC50	-8.231	-7.758
	1e-08	25.5864	25.8902	28.5051	21.4237	17.6712	20.013	1e-08	31.8953	31.8022	21.294	62.758	39.1415	39.8483	1e-08	26.5333	37.2061	36.0815	19.1227	16.2412	2.65171	1e-08	68.5527	55.6656	66.6457	47.4098	49.0628	39.5432			EC50	5.473e-08	8.292e-08		EC50	3.014e-08	2.104e-08		EC50	3.419e-08	6.704e-08		EC50	5.871e-09	1.747e-08
	1e-09	-6.43969	1.95379	4.03078	-6.85783	10.9394	-23.803	1e-09	5.37558	12.0357	-6.68384	35.5345	49.06907*	17.7104	1e-09	10.3042	-2.51068	0.580119	6.0755	-2.25648	-3.29511	1e-09	17.1299	34.9804	24.684	4.99666	23.8635	1.22092			Span	100.8	106.3		Span	101.2	100.4		Span	96.14	103.6		Span	92.18	92.51
	1e-10	3.32466	9.15569	7.75448	-31.9738	10.0761	-24.6607	1e-10	-0.82406	-49.5112*	-12.2367	5.49184	-2.35597	21.943	1e-10	13.4997	5.70371	-21.4073	8.71342	-12.7346	-15.345	1e-10	13.7113	2.6166	20.5965	30.6598	0.656047	27.7106			Std. Error				Std. Error				Std. Error				Std. Error
	1e-11	-5.877	1.7745	5.72161	-5.21579	-14.9778	-14.3088	1e-11	-8.64076	-35.0509*	-4.69404	32.9104	-6.04427	3.13587	1e-11	-3.44743	14.9333	12.4654	7.38527	9.53605	-27.3627	1e-11	17.6362	-5.1482	12.7726	26.8305	-10.5522	23.7505			Bottom	2.314	3.908		Bottom	3.824	5.582		Bottom	3.144	3.09		Bottom	2.478	3.294
	1e-12	12.2386	1.92069	-13.2665	-18.5342	14.8792	-31.7198	1e-12	16.843	-13.7057	-51.2708*		-11.008	-9.39949	1e-12	17.4559	-13.5662	-8.96331	12.2939	-15.3224	-12.4777	1e-12	-2.52421	24.1333	10.7879	5.91235	8.90321	-0.65803			Top	6.291	11.94		Top	7.764	10.32		Top	7.436	8.888		Top	3.98	6.447
	1e-13	-16.786	-1.17411	17.9601	-18.8543	3.81827	15.0361	1e-13	27.9541	-0.6925	-27.2616	18.9777	-18.9777		1e-13	-14.9428	18.8325	-3.88965	-16.1906	24.3112	-8.12058	1e-13	-11.3682	9.31333	2.05484	8.86753	-12.3182	3.45069			LogEC50	0.1224	0.1992		LogEC50	0.1721	0.2373		LogEC50	0.1681	0.16		LogEC50	0.1119	0.1609

## Sheet: supplementary table 6
Supplementary table5. summary of paltusotine induced Bystander BRET assays of SSTR2 and mutation.
R140A																								Best-fit values	WT-1	R140A-1		Best-fit values	WT-2	R140A-2		Best-fit values	WT-3	R140A-3
	Concentration	SSTR2-WT-1			R140A-1			Concentration	SSTR2-WT-2			R140A-2			Concentration	SSTR2-WT-3			R140A-3					Bottom	1.413	-0.6263		Bottom	-7.096	-11.29		Bottom	-1.006	0.1772
	1e-05	104.878	97.561	97.561	54.4715	37.3984	52.0325	1e-05	112.069	101.724	86.2069	55.1724	50	50	1e-05	103.053	103.053	93.8931	60.3053	58.0153	60.3053			Top	101.4	50.75		Top	106.4	44.7		Top	103.3	61.78
	1e-06	95.1219	100	107.317	47.1545	56.9106	54.4715	1e-06	102.414	106.897	91.3793	29.3103	39.6552	39.6552	1e-06	98.4733	107.634	96.1832	58.0153	60.3053	74.0458			LogEC50	-7.394	-8.331		LogEC50	-6.882	-8.178		LogEC50	-7.233	-8.181
	1e-07	78.0488	68.2927	58.5366	49.5935	49.5935	44.7154	1e-07	55.1724	24.1379	34.4828	50	44.8276	24.1379	1e-07	82.4428	52.6718	57.2519	48.855	55.7252	64.8855			EC50	4.036e-08	4.668e-09		EC50	1.313e-07	6.64e-09		EC50	5.85e-08	6.59e-09
	1e-08	29.2683	31.7073	17.0732	32.5203	44.7154	32.5203	1e-08	18.9655	8.62069	-6.89655	29.3103	29.6552	29.3103	1e-08	13.7405	18.3206	9.1603	39.6947	32.8244	46.5649			Span	100	51.38		Span	113.5	55.99		Span	104.3	61.6
	1e-09	12.1951	2.43902	0	13.0081	3.25203	-1.62602	1e-09	-17.2414	-7.5862	-17.2414	-17.2414	-27.5862	-6.89655	1e-09	-2.29008	6.87023	9.1603	0.763359	7.63359	3.05343			Std. Error				Std. Error				Std. Error
	1e-10	-4.87805	2.43902	2.43902	0.813008	3.25203	5.69106	1e-10	-12.069	-6.89655	-12.069	-17.2414	-6.89655	-17.2414	1e-10	-6.87023	0	-2.29008	-3.81679	3.05343	5.34351			Bottom	1.848	1.841		Bottom	2.778	3.383		Bottom	1.95	1.837
	1e-11	9.7561	-2.43902	-4.87805	-1.62602	-1.62602	-1.62602	1e-11	-6.89655	-12.069	-2.4138	-17.2414	-12.069	-1.72414	1e-11	-4.58015	0	-4.58015	-1.52672	9.92366	0.763359			Top	2.778	1.965		Top	5.112	3.804		Top	3.129	2.063
	1e-12	-2.43902	2.43902	0	-6.50407	0.813008	5.69106	1e-12	3.44828	-1.72414	-1.72414	3.44828	-1.72414	-1.72414	1e-12	-6.87023	4.58015	2.29008	3.05343	-3.81679	0.763359			LogEC50	0.07699	0.1259		LogEC50	0.1054	0.2113		LogEC50	0.07785	0.1043
W269A																								Best-fit values	WT-1	W269A-1		Best-fit values	WT-2	W269A-2		Best-fit values	WT-3	W269A-3
	Concentration	SSTR2-WT-1			W269A-1			Concentration	SSTR2-WT-2			W269A-2			Concentration	SSTR2-WT-3			W269A-3					Bottom	1.413	-0.847		Bottom	-7.096	-3.759		Bottom	-1.006	0.08484
	1e-05	104.878	97.561	97.561	29.2683	34.1463	12.1951	1e-05	112.069	101.724	86.2069	22.4138	16.8966	17.2414	1e-05	103.053	103.053	93.8931	19.084	16.7939	23.6641			Top	101.4	27.2		Top	106.4	23		Top	103.3	22.91
	1e-06	95.1219	100	107.317	21.9512	26.8293	29.2683	1e-06	102.414	106.897	91.3793	12.069	22.4138	27.5862	1e-06	98.4733	107.634	96.1832	32.8244	28.2443	9.92366			LogEC50	-7.394	-6.886		LogEC50	-6.882	-6.322		LogEC50	-7.233	-6.81
	1e-07	78.0488	68.2927	58.5366	14.6341	7.31707	12.1951	1e-07	55.1724	24.1379	34.4828	-18.9655	-8.62069	6.89655	1e-07	82.4428	52.6718	57.2519	9.92366	7.63359	5.34351			EC50	4.036e-08	1.3e-07		EC50	1.313e-07	4.763e-07		EC50	5.85e-08	1.548e-07
	1e-08	29.2683	31.7073	17.0732	-4.87805	0	0	1e-08	18.9655	8.62069	-6.89655	-18.9655	-3.44828	-3.44828	1e-08	13.7405	18.3206	9.1603	0.763359	-1.52672	0.763359			Span	100	28.05		Span	113.5	26.76		Span	104.3	22.83
	1e-09	12.1951	2.43902	0	-9.7561	0	2.43902	1e-09	-17.2414	-7.5862	-17.2414	1.72414	-39.6552	-8.62069	1e-09	-2.29008	6.87023	9.1603	-3.81679	9.92366	3.05343			Std. Error				Std. Error				Std. Error
	1e-10	-4.87805	2.43902	2.43902	0	4.87805	0	1e-10	-12.069	-6.89655	-12.069	1.72414	-8.62069	12.069	1e-10	-6.87023	0	-2.29008	5.34351	-3.81679	3.05343			Bottom	1.848	1.419		Bottom	2.778	3.403		Bottom	1.95	1.512
	1e-11	9.7561	-2.43902	-4.87805	-2.43902	2.43902	0	1e-11	-6.89655	-12.069	-2.4138	17.2414	6.89655	1.72414	1e-11	-4.58015	0	-4.58015	-3.81679	3.05343	-6.10687			Top	2.778	2.607		Top	5.112	8.891		Top	3.129	2.879
	1e-12	-2.43902	2.43902	0	-4.87805	4.87805	0	1e-12	3.44828	-1.72414	-1.72414	1.72414	-13.7931	12.069	1e-12	-6.87023	4.58015	2.29008	3.05343	-1.52672	-1.52672			LogEC50	0.07699	0.2176		LogEC50	0.1054	0.6741		LogEC50	0.07785	0.2926
Y312A																								Best-fit values	WT-1	Y312A-1		Best-fit values	WT-2	Y312A-2		Best-fit values	WT-3	Y312A-3
	Concentration	SSTR2-WT-1			Y312A-1			Concentration	SSTR2-WT-2			Y312A-2			Concentration	SSTR2-WT-3			Y312A-3					Bottom	1.413	-0.8168		Bottom	-7.096	-2.056		Bottom	-1.006	0.2687
	1e-05	104.878	97.561	97.561	29.2683	53.6585	26.8293	1e-05	112.069	101.724	86.2069	24.1379	39.6552	65.5172	1e-05	103.053	103.053	93.8931	64.1221	32.0611	36.6412			Top	101.4	41.34		Top	106.4	47.36		Top	103.3	41.43
	1e-06	95.1219	100	107.317	39.0244	48.7805	46.3415	1e-06	102.414	106.897	91.3793	55.1724	55.1724	29.3103	1e-06	98.4733	107.634	96.1832	29.771	45.8015	32.0611			LogEC50	-7.394	-8.087		LogEC50	-6.882	-7.939		LogEC50	-7.233	-8.193
	1e-07	78.0488	68.2927	58.5366	41.4634	36.5854	39.0244	1e-07	55.1724	24.1379	34.4828	44.8276	65.5172	34.4828	1e-07	82.4428	52.6718	57.2519	36.6412	48.0916	41.2214			EC50	4.036e-08	8.183e-09		EC50	1.313e-07	1.152e-08		EC50	5.85e-08	6.414e-09
	1e-08	29.2683	31.7073	17.0732	26.8293	24.3902	19.5122	1e-08	18.9655	8.62069	-6.89655	24.1379	8.62069	24.1379	1e-08	13.7405	18.3206	9.1603	11.4504	22.9008	38.9313			Span	100	42.16		Span	113.5	49.41		Span	104.3	41.16
	1e-09	12.1951	2.43902	0	0	-2.43902	0	1e-09	-17.2414	-7.5862	-17.2414	8.62069	-1.72414	-1.72414	1e-09	-2.29008	6.87023	9.1603	9.1603	11.4504	0			Std. Error				Std. Error				Std. Error
	1e-10	-4.87805	2.43902	2.43902	2.43902	4.87805	7.31707	1e-10	-12.069	-6.89655	-12.069	3.44828	-12.069	-17.2414	1e-10	-6.87023	0	-2.29008	0	-4.58015	-2.29008			Bottom	1.848	2.591		Bottom	2.778	3.562		Bottom	1.95	2.754
	1e-11	9.7561	-2.43902	-4.87805	2.43902	-2.43902	-9.7561	1e-11	-6.89655	-12.069	-2.4138	-1.72414	3.44828	8.62069	1e-11	-4.58015	0	-4.58015	6.87023	2.29008	0			Top	2.778	2.996		Top	5.112	4.309		Top	3.129	3.081
	1e-12	-2.43902	2.43902	0	-2.43902	17.0732	-14.6341	1e-12	3.44828	-1.72414	-1.72414	-1.72414	3.44828	-1.72414	1e-12	-6.87023	4.58015	2.29008	-4.58015	0	4.58015			LogEC50	0.07699	0.2149		LogEC50	0.1054	0.2567		LogEC50	0.07785	0.234
P220A																								Best-fit values	WT-1	P220A-1		Best-fit values	WT-2	P220A-2		Best-fit values	WT-3	P220A-3
	Concentration	SSTR2-WT-1			P220A-1			Concentration	SSTR2-WT-2			P220A-2			Concentration	SSTR2-WT-3			P220A-3					Bottom	1.413	0.5179		Bottom	-7.096	2.929		Bottom	-1.006	-2.504
	1e-05	104.878	97.561	97.561	16.2602	13.8211	6.50406	1e-05	112.069	101.724	86.2069	34.4828	44.8276	24.1379	1e-05	103.053	103.053	93.8931	22.9008	13.7405	11.4504			Top	101.4	13.21		Top	106.4	~ 22557		Top	103.3	17.78
	1e-06	95.1219	100	107.317	11.3821	6.50406	18.6992	1e-06	102.414	106.897	91.3793	-6.89655	6.89655	-1.72414	1e-06	98.4733	107.634	96.1832	9.1603	6.87023	11.4504			LogEC50	-7.394	-6.735		LogEC50	-6.882	~ -2.138		LogEC50	-7.233	-6.08
	1e-07	78.0488	68.2927	58.5366	13.8211	4.06504	-0.81301	1e-07	55.1724	24.1379	34.4828	24.1379	3.44828	-1.72414	1e-07	82.4428	52.6718	57.2519	-2.29008	2.29008	-4.58015			EC50	4.036e-08	1.84e-07		EC50	1.313e-07	~ 0.00728		EC50	5.85e-08	8.312e-07
	1e-08	29.2683	31.7073	17.0732	-3.25203	-10.5691	-0.81301	1e-08	18.9655	8.62069	-6.89655	-1.72414	-2.4138	-6.89655	1e-08	13.7405	18.3206	9.1603	-2.29008	-2.29008	-6.87023			Span	100	12.69		Span	113.5	~ 22554		Span	104.3	20.28
	1e-09	12.1951	2.43902	0	8.94309	1.62602	4.06504	1e-09	-17.2414	-7.5862	-17.2414	3.44828	-1.72414	8.62069	1e-09	-2.29008	6.87023	9.1603	2.29008	-2.29008	-4.58015			Std. Error				Std. Error				Std. Error
	1e-10	-4.87805	2.43902	2.43902	-0.81301	4.06504	-3.25203	1e-10	-12.069	-6.89655	-12.069	13.7931	3.44828	18.9655	1e-10	-6.87023	0	-2.29008	-6.87023	-4.58015	-6.87023			Bottom	1.848	1.432		Bottom	2.778	2.289		Bottom	1.95	1.149
	1e-11	9.7561	-2.43902	-4.87805	-0.81301	-0.81301	8.94309	1e-11	-6.89655	-12.069	-2.4138	3.44828	8.62069	-1.72414	1e-11	-4.58015	0	-4.58015	4.58015	-2.29008	-2.29008			Top	2.778	2.838		Top	5.112	~ 35071804		Top	3.129	3.513
	1e-12	-2.43902	2.43902	0	-0.81301	-0.81301	1.62602	1e-12	3.44828	-1.72414	-1.72414	-12.069	13.7931	-1.72414	1e-12	-6.87023	4.58015	2.29008	-9.16031	0	9.1603			LogEC50	0.07699	0.5153		LogEC50	0.1054	~ 676.3		LogEC50	0.07785	0.307
I130A																								Best-fit values	WT-1	I130A-1		Best-fit values	WT-2	I130A-2		Best-fit values	WT-3	I130A-3
	Concentration	SSTR2-WT-1			I130A-1			Concentration	SSTR2-WT-2			I130A-2			Concentration	SSTR2-WT-3			I130A-3					Bottom	1.413	-1.998		Bottom	-7.096	0.9306		Bottom	-1.006	-2.793
	1e-05	104.878	97.561	97.561	9.7561	12.1951	4.87805	1e-05	112.069	101.724	86.2069	-1.7931	-8.62069	6.89655	1e-05	103.053	103.053	93.8931	7.63359	12.2137	5.34351			Top	101.4	~ 8552		Top	106.4	-9.472		Top	103.3	-0.7545
	1e-06	95.1219	100	107.317	-4.87805	-4.87805	0	1e-06	102.414	106.897	91.3793	-3.44828	-9.3103	-3.6552	1e-06	98.4733	107.634	96.1832	-3.81679	-8.39695	-3.81679			LogEC50	-7.394	~ -2.099		LogEC50	-6.882	-9.856		LogEC50	-7.233	-9.469
	1e-07	78.0488	68.2927	58.5366	0	2.43902	-2.43902	1e-07	55.1724	24.1379	34.4828	-18.9655	-13.7931	-13.7931	1e-07	82.4428	52.6718	57.2519	-3.81679	7.63359	-6.10687			EC50	4.036e-08	~ 0.007966		EC50	1.313e-07	1.393e-10		EC50	5.85e-08	3.396e-10
	1e-08	29.2683	31.7073	17.0732	-4.87805	0	-2.43902	1e-08	18.9655	8.62069	-6.89655	-13.7931	-4.1379	-13.7931	1e-08	13.7405	18.3206	9.1603	-8.39695	-8.39695	-3.81679			Span	100	~ 8554		Span	113.5	-10.4		Span	104.3	2.038
	1e-09	12.1951	2.43902	0	-7.31707	-2.43902	-2.43902	1e-09	-17.2414	-7.5862	-17.2414	-18.9655	-8.62069	-18.9655	1e-09	-2.29008	6.87023	9.1603	-3.81679	-1.52672	7.63359			Std. Error				Std. Error				Std. Error
	1e-10	-4.87805	2.43902	2.43902	-2.43902	-2.43902	-2.43902	1e-10	-12.069	-6.89655	-12.069	1.72414	1.72414	-3.44828	1e-10	-6.87023	0	-2.29008	-3.81679	-3.81679	-1.52672			Bottom	1.848	0.7279		Bottom	2.778	3.778		Bottom	1.95	2.611
	1e-11	9.7561	-2.43902	-4.87805	2.43902	-2.43902	-2.43902	1e-11	-6.89655	-12.069	-2.4138	1.72414	1.72414	-3.44828	1e-11	-4.58015	0	-4.58015	-6.10687	-6.10687	-3.81679			Top	2.778	~ 13348862		Top	5.112	2.277		Top	3.129	1.847
	1e-12	-2.43902	2.43902	0	-2.43902	4.87805	-2.43902	1e-12	3.44828	-1.72414	-1.72414	-3.44828	-13.7931	17.2414	1e-12	-6.87023	4.58015	2.29008	-6.10687	-1.52672	7.63359			LogEC50	0.07699	~ 678.6		LogEC50	0.1054	0.9089		LogEC50	0.07785	3.691
F265A																								Best-fit values	WT-1	F265A-1		Best-fit values	WT-2	F265A-2		Best-fit values	WT-3	F265A-3
	Concentration	SSTR2-WT-1			F265A-1			Concentration	SSTR2-WT-2			F265A-2			Concentration	SSTR2-WT-3			F265A-3					Bottom	1.413	-0.01693		Bottom	-7.096	-7.978		Bottom	-1.006	-0.1955
	1e-05	104.878	97.561	97.561	6.50406	4.06504	4.06504	1e-05	112.069	101.724	86.2069	-6.89655	-12.069	-6.89655	1e-05	103.053	103.053	93.8931	6.10687	10.687	6.10687			Top	101.4	10.68		Top	106.4	-7.332		Top	103.3	19.15
	1e-06	95.1219	100	107.317	1.62602	-3.25203	4.06504	1e-06	102.414	106.897	91.3793	-1.72414	-12.069	-6.89655	1e-06	98.4733	107.634	96.1832	3.81679	-3.05344	1.52672			LogEC50	-7.394	-4.926		LogEC50	-6.882	-7.219		LogEC50	-7.233	-4.832
	1e-07	78.0488	68.2927	58.5366	-0.81301	-3.25203	4.06504	1e-07	55.1724	24.1379	34.4828	-6.89655	-12.069	3.44828	1e-07	82.4428	52.6718	57.2519	1.52672	1.52672	3.81679			EC50	4.036e-08	1.186e-05		EC50	1.313e-07	6.037e-08		EC50	5.85e-08	1.473e-05
	1e-08	29.2683	31.7073	17.0732	-0.81301	-0.81301	4.06504	1e-08	18.9655	8.62069	-6.89655	-17.2414	-12.069	-6.89655	1e-08	13.7405	18.3206	9.1603	-3.05344	-5.34351	3.81679			Span	100	10.7		Span	113.5	0.6462		Span	104.3	19.35
	1e-09	12.1951	2.43902	0	1.62602	-0.81301	1.62602	1e-09	-17.2414	-7.5862	-17.2414	-12.069	-17.2414	-6.89655	1e-09	-2.29008	6.87023	9.1603	-0.76336	-5.34351	-3.05344			Std. Error				Std. Error				Std. Error
	1e-10	-4.87805	2.43902	2.43902	-5.69106	-3.25203	-0.81301	1e-10	-12.069	-6.89655	-12.069	-17.2414	-12.069	-6.89655	1e-10	-6.87023	0	-2.29008	-0.76336	1.52672	-0.76336			Bottom	1.848	0.7189		Bottom	2.778	1.89		Bottom	1.95	0.7298
	1e-11	9.7561	-2.43902	-4.87805	-0.81301	6.50406	-0.81301	1e-11	-6.89655	-12.069	-2.4138	-12.069	3.44828	-6.89655	1e-11	-4.58015	0	-4.58015	-0.76336	3.81679	1.52672			Top	2.778	34.7		Top	5.112	3.049		Top	3.129	52.43
	1e-12	-2.43902	2.43902	0	-3.25203	1.62602	1.62602	1e-12	3.44828	-1.72414	-1.72414	-6.89655	3.44828	3.44828	1e-12	-6.87023	4.58015	2.29008	-3.05344	-0.76336	3.81679			LogEC50	0.07699	2.559		LogEC50	0.1054	12.17		LogEC50	0.07785	1.96
N276A																								Best-fit values	WT-1	N276A-1		Best-fit values	WT-2	N276A-2		Best-fit values	WT-3	N276A-3
	Concentration	SSTR2-WT-1			N276A-1			Concentration	SSTR2-WT-2			N276A-2			Concentration	SSTR2-WT-3			N276A-3					Bottom	-1.996	0.05559		Bottom	-1.129	-0.1543		Bottom	-1.982	-2.441
	1e-05	100	98.3146	101.685	76.4045	78.0899	74.7191	1e-05	96.1353	101.932	101.932	76.8116	79.7101	75.3623	1e-05	101.299	92.2078	106.493	68.8312	64.9351	66.2338			Top	106.2	79.77		Top	106.1	78.47		Top	105.7	70.97
	1e-06	93.2584	89.8876	88.2023	74.7191	73.0337	71.3483	1e-06	96.1353	93.2367	88.8889	68.1159	72.4638	72.4638	1e-06	92.2078	100	87.013	67.5325	68.8312	70.1299			LogEC50	-6.603	-6.855		LogEC50	-6.66	-6.96		LogEC50	-6.696	-7
	1e-07	29.2135	22.4719	22.4719	30.8989	30.8989	35.9551	1e-07	30.9179	28.0193	28.0193	33.3333	36.2319	43.4783	1e-07	35.0649	28.5714	29.8701	31.1688	32.4675	36.3636			EC50	2.495e-07	1.397e-07		EC50	2.189e-07	1.096e-07		EC50	2.015e-07	1e-07
	1e-08	3.93258	2.24719	0.561798	3.93258	3.93258	2.24719	1e-08	1.93237	1.93237	3.38164	5.7971	7.24638	1.44928	1e-08	1.2987	2.5974	-2.5974	2.5974	5.1948	1.2987			Span	108.2	79.71		Span	107.2	78.62		Span	107.7	73.41
	1e-09	2.24719	2.24719	0.561798	-1.1236	0.561798	3.93258	1e-09	-0.96618	3.38164	1.93237	1.44928	4.34783	1.44928	1e-09	1.2987	0	-2.5974	-3.8961	-1.2987	-2.5974			Std. Error				Std. Error				Std. Error
	1e-10	3.93258	-1.1236	-7.86517	-2.80899	3.93258	2.24719	1e-10	0.483092	-0.96618	-2.41546	2.89855	0	-2.89855	1e-10	1.2987	-3.8961	-2.5974	-5.19481	-1.2987	-5.19481			Bottom	1.188	0.8245		Bottom	0.9982	0.7278		Bottom	1.224	0.8456
	1e-11	-4.49438	-7.86517	-4.49438	2.24719	-2.80899	2.24719	1e-11	-2.41546	-3.86473	0.483092	1.44928	-2.89855	-1.44928	1e-11	-2.5974	-2.5974	0	0	0	-3.8961			Top	2.556	1.537		Top	2.069	1.295		Top	2.482	1.481
	1e-12	-1.1236	2.24719	-1.1236	5.61798	-2.80899	-2.80899	1e-12	1.93237	-0.96618	-0.96618	0	0	0	1e-12	0	0	0	-1.2987	1.2987	0			LogEC50	0.05345	0.04493		LogEC50	0.04409	0.03904		LogEC50	0.05288	0.04824
I284A																								Best-fit values	WT-1	I284A-1		Best-fit values	WT-2	I284A-2		Best-fit values	WT-3	I284A-3
	Concentration	SSTR2-WT-1			I284A-1			Concentration	SSTR2-WT-2			I284A-2			Concentration	SSTR2-WT-3			I284A-3					Bottom	1.413	-0.6254		Bottom	-7.096	1.24		Bottom	-1.006	0.1294
	1e-05	104.878	97.561	97.561	91.8699	86.9919	89.4309	1e-05	112.069	101.724	86.2069	100	94.6565		1e-05	103.053	103.053	93.8931	101.527	99.2366	99.2366			Top	101.4	94.55		Top	106.4	105.1		Top	103.3	102.8
	1e-06	95.1219	100	107.317	99.187	91.8699	89.4309	1e-06	102.414	106.897	91.3793	105.862	115.517	89.6552	1e-06	98.4733	107.634	96.1832	103.817	94.6565	94.6565			LogEC50	-7.394	-7.148		LogEC50	-6.882	-7.075		LogEC50	-7.233	-7.083
	1e-07	78.0488	68.2927	58.5366	57.7236	55.2846	50.4065	1e-07	55.1724	24.1379	34.4828	58.6207	53.4483	48.2759	1e-07	82.4428	52.6718	57.2519	58.0153	53.4351	53.4351			EC50	4.036e-08	7.116e-08		EC50	1.313e-07	8.414e-08		EC50	5.85e-08	8.257e-08
	1e-08	29.2683	31.7073	17.0732	8.94309	11.3821	6.50406	1e-08	18.9655	8.62069	-6.89655	27.5862	17.2414	12.069	1e-08	13.7405	18.3206	9.1603	12.2137	12.2137	14.5038			Span	100	95.18		Span	113.5	103.8		Span	104.3	102.7
	1e-09	12.1951	2.43902	0	6.50406	4.06504	6.50406	1e-09	-17.2414	-7.5862	-17.2414	1.72414	1.72414	-3.44828	1e-09	-2.29008	6.87023	9.1603	0.763359	3.05343	0.763359			Std. Error				Std. Error				Std. Error
	1e-10	-4.87805	2.43902	2.43902	1.62602	-15.4472	-3.25203	1e-10	-12.069	-6.89655	-12.069	1.72414	-8.62069	-13.7931	1e-10	-6.87023	0	-2.29008	0.763359	-3.81679	5.34351			Bottom	1.848	1.61		Bottom	2.778	2.498		Bottom	1.95	0.9513
	1e-11	9.7561	-2.43902	-4.87805	4.06504	4.06504	-5.69106	1e-11	-6.89655	-12.069	-2.4138	6.89655	6.89655	12.069	1e-11	-4.58015	0	-4.58015	-1.52672	3.05343	-6.10687			Top	2.778	2.667		Top	5.112	4.775		Top	3.129	1.615
	1e-12	-2.43902	2.43902	0	4.06504	-5.69106	1.62602	1e-12	3.44828	-1.72414	-1.72414	1.72414	-8.62069	6.89655	1e-12	-6.87023	4.58015	2.29008	3.05343	-3.81679	0.763359			LogEC50	0.07699	0.07022		LogEC50	0.1054	0.1032		LogEC50	0.07785	0.0385
K291A																								Best-fit values	WT-1	K291A-1		Best-fit values	WT-2	K291A-2		Best-fit values	WT-3	K291A-3
	Concentration	SSTR2-WT-1			K291A-1			Concentration	SSTR2-WT-2			K291A-2			Concentration	SSTR2-WT-3			K291A-3					Bottom	1.413	0.9895		Bottom	-7.096	-3.341		Bottom	-1.006	-4.686
	1e-05	104.878	97.561	97.561	62.6016	67.4797	65.0406	1e-05	112.069	101.724	86.2069	77.5862	87.931	71.0345	1e-05	103.053	103.053	93.8931	61.8321	61.8321	73.2824			Top	101.4	69.72		Top	106.4	83.73		Top	103.3	71.42
	1e-06	95.1219	100	107.317	79.6748	77.2358	60.1626	1e-06	102.414	106.897	91.3793	72.4138	77.5862	93.1034	1e-06	98.4733	107.634	96.1832	77.8626	59.542	77.8626			LogEC50	-7.394	-7.448		LogEC50	-6.882	-7.076		LogEC50	-7.233	-7.52
	1e-07	78.0488	68.2927	58.5366	50.4065	55.2846	47.9675	1e-07	55.1724	24.1379	34.4828	56.8965	41.3793	41.3793	1e-07	82.4428	52.6718	57.2519	57.2519	73.2824	48.0916			EC50	4.036e-08	3.566e-08		EC50	1.313e-07	8.395e-08		EC50	5.85e-08	3.019e-08
	1e-08	29.2683	31.7073	17.0732	21.1382	13.8211	11.3821	1e-08	18.9655	8.62069	-6.89655	-5.17241	-15.5172	10.3448	1e-08	13.7405	18.3206	9.1603	16.0305	4.58015	6.87023			Span	100	68.73		Span	113.5	87.08		Span	104.3	76.1
	1e-09	12.1951	2.43902	0	8.94309	4.06504	-0.81301	1e-09	-17.2414	-7.5862	-17.2414	-5.17241	0	0	1e-09	-2.29008	6.87023	9.1603	-6.87023	-4.58015	-9.16031			Std. Error				Std. Error				Std. Error
	1e-10	-4.87805	2.43902	2.43902	4.06504	-3.25203	6.50406	1e-10	-12.069	-6.89655	-12.069	-5.17241	-10.6897	-5.17241	1e-10	-6.87023	0	-2.29008	0	-4.58015	0			Bottom	1.848	1.589		Bottom	2.778	2.486		Bottom	1.95	2.411
	1e-11	9.7561	-2.43902	-4.87805	-0.81301	1.62602	-0.81301	1e-11	-6.89655	-12.069	-2.4138	5.17241	-5.17241	10.3448	1e-11	-4.58015	0	-4.58015	-6.87023	-4.58015	-4.58015			Top	2.778	2.332		Top	5.112	4.232		Top	3.129	3.427
	1e-12	-2.43902	2.43902	0	-5.69106	1.62602	4.06504	1e-12	3.44828	-1.72414	-1.72414	-5.17241	5.17241	0	1e-12	-6.87023	4.58015	2.29008	2.29008	9.1603	-11.4504			LogEC50	0.07699	0.09574		LogEC50	0.1054	0.1187		LogEC50	0.07785	0.1294
F294A																								Best-fit values	WT-1	F294A-1		Best-fit values	WT-2	F294A-2		Best-fit values	WT-3	F294A-3
	Concentration	SSTR2-WT-1			F294A-1			Concentration	SSTR2-WT-2			F294A-2			Concentration	SSTR2-WT-3			F294A-3					Bottom	-1.996	0.7189		Bottom	-1.982	-2.342		Bottom	-1.129	-0.7874
	1e-05	100	98.3146	101.685	83.7079	83.7079	68.5393	1e-05	101.299	92.2078	106.493	71.8615	75.7576	67.9654	1e-05	96.1353	101.932	101.932	75.3623	81.1594	66.6667			Top	106.2	95.1		Top	105.7	81.83		Top	106.1	86.4
	1e-06	93.2584	89.8876	88.2023	36.5168	26.4045	33.1461	1e-06	92.2078	100	87.013	43.29	29.0043	36.7965	1e-06	96.1353	93.2367	88.8889	37.6812	34.7826	28.9855			LogEC50	-6.603	-5.679		LogEC50	-6.696	-5.892		LogEC50	-6.66	-5.803
	1e-07	29.2135	22.4719	22.4719	-0.5618	2.80899	1.1236	1e-07	35.0649	28.5714	29.8701	-3.4632	-0.8658	-3.4632	1e-07	30.9179	28.0193	28.0193	5.7971	-1.44928	0			EC50	2.495e-07	2.094e-06		EC50	2.015e-07	1.282e-06		EC50	2.189e-07	1.575e-06
	1e-08	3.93258	2.24719	0.561798	1.1236	7.86517	1.1236	1e-08	1.2987	2.5974	-2.5974	-0.8658	-2.1645	4.329	1e-08	1.93237	1.93237	3.38164	0	2.89855	-1.44928			Span	108.2	94.38		Span	107.7	84.17		Span	107.2	87.18
	1e-09	2.24719	2.24719	0.561798	1.1236	-0.5618	4.49438	1e-09	1.2987	0	-2.5974	-0.8658	-2.1645	-0.8658	1e-09	-0.96618	3.38164	1.93237	1.44928	0	1.44928			Std. Error				Std. Error				Std. Error
	1e-10	3.93258	-1.1236	-7.86517	1.1236	-0.5618	2.80899	1e-10	1.2987	-3.8961	-2.5974	-2.1645	-3.4632	-0.8658	1e-10	0.483092	-0.96618	-2.41546	-1.44928	-5.7971	1.44928			Bottom	1.188	0.9865		Bottom	1.224	1.018		Bottom	0.9982	0.8768
	1e-11	-4.49438	-7.86517	-4.49438	2.80899	-0.5618	1.1236	1e-11	-2.5974	-2.5974	0	-4.7619	0.4329	-4.7619	1e-11	-2.41546	-3.86473	0.483092	1.44928	-1.44928	-1.44928			Top	2.556	4.529		Top	2.482	3.606		Top	2.069	3.405
	1e-12	-1.1236	2.24719	-1.1236	1.1236	1.1236	-2.24719	1e-12	0	0	0	-2.1645	0.4329	1.7316	1e-12	1.93237	-0.96618	-0.96618	0	-1.44928	1.44928			LogEC50	0.05345	0.07272		LogEC50	0.05288	0.06997		LogEC50	0.04409	0.06185

## Sheet: Supplementart table 7
Supplementary table5. summary of octreotide induced Bystander BRET assays of SSTR2 and mutation.
																								Best-fit values	WT-1	R140A-1		Best-fit values	WT-2	R140A-2
R140A	Concentration	SSTR2-WT-1		R140A-1		Concentration	SSTR2-WT-2		R140A-2															Bottom	-2.667	0.00472		Bottom	-1.531	-1.087
	1e-05	112.295	93.8525	48.3607	50.8197	1e-05	103.433	98.2833	45.9228	44.6352														Top	102.8	48.39		Top	98.89	46.25
	1e-06	98.7705	92.623	47.1311	48.3607	1e-06	93.133	85.4077	44.6352	45.9228														LogEC50	-7.391	-8.238		LogEC50	-7.335	-8.282
	1e-07	75.4098	77.8688	45.9016	42.2131	1e-07	73.8197	71.2446	44.6352	45.9228														EC50	4.064e-08	5.781e-09		EC50	4.629e-08	5.222e-09
	1e-08	12.7049	13.9344	32.377	32.377	1e-08	9.44206	9.44206	31.7597	30.4721														Span	105.4	48.38		Span	100.4	47.34
	1e-09	-2.04918	0.409836	6.55738	2.86885	1e-09	4.29185	0.429185	4.72103	3.43348														Std. Error				Std. Error
	1e-10	-3.27869	-2.04918	1.63934	-0.81967	1e-10	0.429185	-0.85837	2.14592	-0.42918														Bottom	1.749	0.8413		Bottom	1.669	0.6625
	1e-11	-2.04918	-0.81967	0.409836	2.86885	1e-11	0.429185	-3.43348	-1.71674	-0.42918														Top	2.632	0.9275		Top	2.571	0.7194
	1e-12	-0.81967	0.409836	1.63934	-0.81967	1e-12	-0.85837	0.429185	0.858369	-1.71674														LogEC50	0.06912	0.06093		LogEC50	0.06936	0.04912
W269A																								Best-fit values	WT-1	W269A-1		Best-fit values	WT-2	W269A-2		Best-fit values	WT-3	W269A-3
	Concentration	SSTR2-WT-1			W269A-1			Concentration	SSTR2-WT-2			W269A-2			Concentration	SSTR2-WT-3			W269A-3					Bottom	4.545	-0.7468		Bottom	7.543	-3.268		Bottom	4.545
	1e-05	97.0149	110.448	92.5373	23.8806	23.8806	32.8358	1e-05	103.361	90.7563	105.882	17.6471	10.9244	7.56302	1e-05	97.0149	110.448	92.5373	6.57277	0.938967	3.75587			Top	88.3	18.02		Top	90.66	14.3		Top	88.3
	1e-06	88.0597	83.5821	97.0149	14.9254	10.4478	37.3134	1e-06	93.2773	88.2353	88.2353	15.126	12.605	15.126	1e-06	88.0597	83.5821	97.0149	-1.87793	-3.28638	-3.28638			LogEC50	-8.807	-9.192		LogEC50	-9.405	-9.88		LogEC50	-8.807
	1e-07	105.97	70.1493	65.6716	5.9701	1.4925	19.403	1e-07	93.2773	88.2353	88.2353	12.605	22.6891	10.084	1e-07	105.97	70.1493	65.6716	-0.46948	-1.87793	-1.87793			EC50	1.559e-09	6.423e-10		EC50	3.933e-10	1.317e-10		EC50	1.559e-09	ND
	1e-08	65.6716	65.6716	70.1493	-2.985	23.8806	14.9254	1e-08	85.7143	78.1513	85.7143	22.6891	12.605	10.084	1e-08	65.6716	65.6716	70.1493	-3.28638	-1.87793	-1.87793			Span	83.76	18.76		Span	83.11	17.57		Span	83.76
	1e-09	38.806	38.806	43.2836	5.9701	19.403	19.403	1e-09	63.0252	65.5462	45.3781	15.126	20.1681	2.52101	1e-09	38.806	38.806	43.2836	-1.87793	0.938967	-1.87793			Std. Error				Std. Error				Std. Error
	1e-10	20.8955	11.9403	25.3731	-2.985	-16.418	5.9701	1e-10	37.8151	27.7311	45.3781	5.04202	12.605	-2.52101	1e-10	20.8955	11.9403	25.3731	3.75587	3.75587	0.938967			Bottom	4.177	4.192		Bottom	4.156	2.748		Bottom	4.177
	1e-11	-1.493	-5.97	7.4627	1.4925	10.4478	-2.985	1e-11	-2.52101	17.6471	15.126	-5.04202	-2.52101	-10.084	1e-11	-1.493	-5.97	7.4627	-0.46948	-1.87793	-0.46948			Top	3.733	3.318		Top	3.023	1.641		Top	3.733
	1e-12	-1.493	-5.97	7.4627	-11.94	5.9701	5.9701	1e-12	-5.04202	7.56302	-2.52101	7.56302	-5.04202	-2.52101	1e-12	-1.493	-5.97	7.4627	-1.87793	2.34742	-0.46948			LogEC50	0.1559	0.6536		LogEC50	0.1454	0.3879		LogEC50	0.1559
Y312A																								Best-fit values	WT-1	Y312A-1		Best-fit values	WT-2	Y312A-2
	Concentration	SSTR2-WT-1		Y312A-1		Concentration	SSTR2-WT-2		Y312A-2															Bottom	-2.667	0.5637		Bottom	-1.531	-0.6682
	1e-05	112.295	93.8525	44.6721	43.4426	1e-05	103.433	98.2833	39.0558	37.7682														Top	102.8	45.64		Top	98.89	40.06
	1e-06	98.7705	92.623	44.6721	44.6721	1e-06	93.133	85.4077	39.0558	40.3434														LogEC50	-7.391	-7.991		LogEC50	-7.335	-7.988
	1e-07	75.4098	77.8688	47.1311	40.9836	1e-07	73.8197	71.2446	40.3434	36.4807														EC50	4.064e-08	1.02e-08		EC50	4.629e-08	1.029e-08
	1e-08	12.7049	13.9344	23.7705	21.3115	1e-08	9.44206	9.44206	21.03	15.8798														Span	105.4	45.08		Span	100.4	40.73
	1e-09	-2.04918	0.409836	4.09836	1.63934	1e-09	4.29185	0.429185	1.71674	5.5794														Std. Error				Std. Error
	1e-10	-3.27869	-2.04918	5.32787	-0.81967	1e-10	0.429185	-0.85837	1.71674	-2.14592														Bottom	1.749	1.015		Bottom	1.669	0.807
	1e-11	-2.04918	-0.81967	0.409836	0.409836	1e-11	0.429185	-3.43348	-0.85837	-2.14592														Top	2.632	1.209		Top	2.571	0.9618
	1e-12	-0.81967	0.409836	4.09836	-2.04918	1e-12	-0.85837	0.429185	-0.85837	0.429185														LogEC50	0.06912	0.07946		LogEC50	0.06936	0.06994
P220A																								Best-fit values	WT-1	P220A-1		Best-fit values	WT-2	P220A-2
	Concentration	SSTR2-WT-1			P220A-1			Concentration	SSTR2-WT-2			P220A-2												Bottom	16.02	-11.09		Bottom	0.5214	6.493
	1e-05	112.5	93.75	93.75	21.875	12.5	17.1875	1e-05	82.5397	96.8254	120.635	41.2698	17.4603	65.0794										Top	95.44	20.27		Top	104.7	39.01
	1e-06	117.188	112.5	75	3.125	-1.562	17.1875	1e-06	125.397	115.873	101.587	31.746	46.0318	36.5079										LogEC50	-8.849	-6.023		LogEC50	-10.33	-7.589
	1e-07	75	93.75	89.0625	-1.562	-10.938	-20.313	1e-07	106.349	134.921	115.873	17.4603	36.5079	31.746										EC50	1.417e-09	9.495e-07		EC50	4.692e-11	2.577e-08
	1e-08	107.812	56.25	84.375	-25	-6.25	-10.938	1e-08	125.397	82.5397	115.873	7.93651	12.6984	31.746										Span	79.41	31.36		Span	104.2	32.52
	1e-09	32.8125	60.9375	42.1875	-15.625	-15.625	-15.625	1e-09	58.7302	77.7778	82.5397	22.2222	12.6984	3.1746										Std. Error				Std. Error
	1e-10	46.875	42.1875	37.5	-20.313	-20.313	-10.938	1e-10	77.7778	49.2064	96.8254	22.2222	17.4603	26.9841										Bottom	6.424	2.517		Bottom	10.47	3.966
	1e-11	23.4375	28.125	-4.688	3.125	-15.625	-6.25	1e-11	20.6349	11.1111	34.9206	-11.1111	-6.34921	-6.34921										Top	5.666	8.013		Top	5.087	5.467
	1e-12	0	9.375	-9.375	-20.313	12.5	7.8125	1e-12	6.34921	1.5873	-7.93651	-6.34921	-1.5873	7.93651										LogEC50	0.2494	0.4403		LogEC50	0.23	0.4885
																								Best-fit values	WT-1	I130A-1		Best-fit values	WT-2	I130A-2
I130A																								Bottom	16.02			Bottom	0.5214
	Concentration	SSTR2-WT-1			I130A-1			Concentration	SSTR2-WT-2			I130A-2												Top	95.44			Top	104.7
	1e-05	112.5	93.75	93.75	73.4375	59.375	59.375	1e-05	82.5397	96.8254	120.635	133.333	152.381	80.9524										LogEC50	-8.849			LogEC50	-10.33
	1e-06	117.188	112.5	75	59.375	64.0625	54.6875	1e-06	125.397	115.873	101.587	71.4286	95.2381	76.1905										EC50	1.417e-09	ND		EC50	4.692e-11	ND
	1e-07	75	93.75	89.0625	12.5	12.5	21.875	1e-07	106.349	134.921	115.873	38.0952	19.0476	33.3333										Span	79.41			Span	104.2
	1e-08	107.812	56.25	84.375	12.5	12.5	7.8125	1e-08	125.397	82.5397	115.873	4.7619	0	-4.7619										Std. Error				Std. Error
	1e-09	32.8125	60.9375	42.1875	-6.25	-1.562	3.125	1e-09	58.7302	77.7778	82.5397	9.52381	0	0										Bottom	6.424			Bottom	10.47
	1e-10	46.875	42.1875	37.5	-1.562	-10.938	-1.562	1e-10	77.7778	49.2064	96.8254	28.5714	4.7619	4.7619										Top	5.666			Top	5.087
	1e-11	23.4375	28.125	-4.688	3.125	-6.25	-1.562	1e-11	20.6349	11.1111	34.9206	-4.7619	-14.2857	4.7619										LogEC50	0.2494			LogEC50	0.23
	1e-12	0	9.375	-9.375	12.5	-1.562	-10.938	1e-12	6.34921	1.5873	-7.93651	4.7619	0	-4.7619										Span	8.269			Span	11.18
F265A																								Best-fit values	WT-1	F265A-1		Best-fit values	WT-2	F265A-2
	Concentration	SSTR2-WT-1			F265A-1			Concentration	SSTR2-WT-2			F265A-2												Bottom	16.02			Bottom	0.5214
	1e-05	112.5	93.75	93.75	56.25	46.875	60.9375	1e-05	82.5397	96.8254	120.635	53.9682	82.5397	82.5397										Top	95.44			Top	104.7
	1e-06	117.188	112.5	75	46.875	42.1875	42.1875	1e-06	125.397	115.873	101.587	49.2064	30.1587	44.4444										LogEC50	-8.849			LogEC50	-10.33
	1e-07	75	93.75	89.0625	18.75	18.75	9.375	1e-07	106.349	134.921	115.873	-12.6984	1.5873	-12.6984										EC50	1.417e-09	ND		EC50	4.692e-11	ND
	1e-08	107.812	56.25	84.375	0	-4.688	9.375	1e-08	125.397	82.5397	115.873	-3.1746	-41.2698	-17.4603										Span	79.41			Span	104.2
	1e-09	32.8125	60.9375	42.1875	-4.688	9.375	0	1e-09	58.7302	77.7778	82.5397	-12.6984	-31.746	-36.5079										Std. Error				Std. Error
	1e-10	46.875	42.1875	37.5	-14.063	14.0625	9.375	1e-10	77.7778	49.2064	96.8254	-36.5079	-36.5079	-22.2222										Bottom	6.424			Bottom	10.47
	1e-11	23.4375	28.125	-4.688	-4.688	-4.688	9.375	1e-11	20.6349	11.1111	34.9206	-3.1746	-36.5079	-17.4603										Top	5.666			Top	5.087
	1e-12	0	9.375	-9.375	-4.688	0	4.6875	1e-12	6.34921	1.5873	-7.93651	-7.93651	-12.6984	20.6349										LogEC50	0.2494			LogEC50	0.23
N276A																								Best-fit values	WT-1	N276A-1		Best-fit values	WT-2	N276A-2		Best-fit values	WT-3	N276A-3
	Concentration	SSTR2-WT-1			N276A-1			Concentration	SSTR2-WT-2			N276A-2			Concentration	SSTR2-WT-3			N276A-3					Bottom	-3.249			Bottom	4.545			Bottom	-1.634
	1e-05	104.444	102.778	92.7778	2.22222	0.555556	-4.44444	1e-05	97.0149	110.448	92.5373	4.22535	7.04225	5.6338	1e-05	103.265	95.9184	100.816	5.71429	5.71429	4.4898			Top	99.78			Top	88.3			Top	100.7
	1e-06	99.4444	89.4444	91.1111	-4.44444	-4.44444	-1.11111	1e-06	88.0597	83.5821	97.0149	1.40845	1.40845	1.40845	1e-06	99.5918	95.9184	91.0204	5.71429	3.26531	2.04082			LogEC50	-7.317			LogEC50	-8.807			LogEC50	-7.458
	1e-07	71.1111	66.1111	67.7778	-6.11111	-4.44444	0.555556	1e-07	105.97	70.1493	65.6716	2.8169	-2.8169	2.8169	1e-07	83.6735	76.3265	75.102	2.04082	3.26531	-2.85714			EC50	4.815e-08	ND		EC50	1.559e-09	ND		EC50	3.485e-08	ND
	1e-08	12.7778	14.4444	9.44444	-2.77778	-4.44444	-4.44444	1e-08	65.6716	65.6716	70.1493	2.8169	0	4.22535	1e-08	17.551	16.3265	17.551	-1.63265	3.26531	0.816327			Span	103			Span	83.76			Span	102.4
	1e-09	-3.88889	-3.88889	-3.88889	-4.44444	-2.77778	-4.44444	1e-09	38.806	38.806	43.2836	4.22535	2.8169	-1.40845	1e-09	1.63265	-0.81633	0.408163	0.816327	2.04082	-2.85714			Std. Error				Std. Error				Std. Error
	1e-10	-2.22222	-3.88889	-3.88889	-4.44444	-7.77778	-4.44444	1e-10	20.8955	11.9403	25.3731	2.8169	-2.8169	0	1e-10	1.63265	-2.04082	-3.26531	-0.40816	0.816327	-1.63265			Bottom	1.021			Bottom	4.177			Bottom	1.027
	1e-11	-3.88889	-2.22222	-0.55556	-2.77778	-1.11111	-2.77778	1e-11	-1.493	-5.97	7.4627	0	5.6338	0	1e-11	0.408163	-2.04082	0.408163	-1.63265	0.816327	-1.63265			Top	1.584			Top	3.733			Top	1.501
	1e-12	-0.55556	1.11111	-0.55556	-2.77778	2.22222	0.555556	1e-12	-1.493	-5.97	7.4627	0	0	0	1e-12	0.408163	-2.04082	1.63265	3.26531	-1.63265	-1.63265			LogEC50	0.04135			LogEC50	0.1559			LogEC50	0.04149
I284A																								Best-fit values	WT-1	I284A-1		Best-fit values	WT-2	I284A-2
	Concentration	SSTR2-WT-1			I284A-1			Concentration	SSTR2-WT-2			I284A-2												Bottom	4.545	1.002		Bottom	7.543	9.91
	1e-05	97.0149	110.448	92.5373	97.0149	97.0149	88.0597	1e-05	103.361	90.7563	105.882	92.437	94.958	97.479										Top	88.3	94.85		Top	90.66	92.19
	1e-06	88.0597	83.5821	97.0149	61.194	83.5821	70.1493	1e-06	93.2773	88.2353	88.2353	79.8319	89.916	84.8739										LogEC50	-8.807	-6.559		LogEC50	-9.405	-7.171
	1e-07	105.97	70.1493	65.6716	25.3731	29.8507	29.8507	1e-07	93.2773	88.2353	88.2353	57.1429	49.5798	57.1429										EC50	1.559e-09	2.761e-07		EC50	3.933e-10	6.75e-08
	1e-08	65.6716	65.6716	70.1493	-1.493	7.4627	2.9851	1e-08	85.7143	78.1513	85.7143	31.9328	31.9328	24.3697										Span	83.76	93.85		Span	83.11	82.28
	1e-09	38.806	38.806	43.2836	11.9403	7.4627	2.9851	1e-09	63.0252	65.5462	45.3781	19.3277	24.3697	24.3697										Std. Error				Std. Error
	1e-10	20.8955	11.9403	25.3731	7.4627	-5.97	2.9851	1e-10	37.8151	27.7311	45.3781	16.8067	6.72269	6.72269										Bottom	4.177	2.085		Bottom	4.156	2.387
	1e-11	-1.493	-5.97	7.4627	7.4627	-1.493	-19.403	1e-11	-2.52101	17.6471	15.126	9.2437	-3.36134	1.68067										Top	3.733	4.621		Top	3.023	3.922
	1e-12	-1.493	-5.97	7.4627	2.9851	7.4627	-10.448	1e-12	-5.04202	7.56302	-2.52101	1.68067	1.68067	-3.36134										LogEC50	0.1559	0.1103		LogEC50	0.1454	0.1205
K291A																								Best-fit values	WT-1	K291A-1		Best-fit values	WT-2	K291A-2
	Concentration	SSTR2-WT-1			K291A-1			Concentration	SSTR2-WT-2			K291A-2												Bottom	4.545	-10.2		Bottom	7.543	2.053
	1e-05	97.0149	110.448	92.5373	46.2687	59.7015	64.1791	1e-05	103.361	90.7563	105.882	82.3529	77.3109	67.2269										Top	88.3	68.05		Top	90.66	80.99
	1e-06	88.0597	83.5821	97.0149	19.403	28.3582	19.403	1e-06	93.2773	88.2353	88.2353	54.6219	49.5798	54.6219										LogEC50	-8.807	-5.793		LogEC50	-9.405	-6.211
	1e-07	105.97	70.1493	65.6716	-16.418	-16.418	-11.94	1e-07	93.2773	88.2353	88.2353	9.2437	11.7647	6.72269										EC50	1.559e-09	1.611e-06		EC50	3.933e-10	6.153e-07
	1e-08	65.6716	65.6716	70.1493	-11.94	-20.896	-20.896	1e-08	85.7143	78.1513	85.7143	6.72269	4.20168	4.20168										Span	83.76	78.24		Span	83.11	78.94
	1e-09	38.806	38.806	43.2836	-20.896	1.4925	-11.94	1e-09	63.0252	65.5462	45.3781	-0.84034	6.72269	4.20168										Std. Error				Std. Error
	1e-10	20.8955	11.9403	25.3731	-7.463	-11.94	-7.463	1e-10	37.8151	27.7311	45.3781	4.20168	6.72269	9.2437										Bottom	4.177	2.091		Bottom	4.156	1.124
	1e-11	-1.493	-5.97	7.4627	-7.463	-7.463	-2.985	1e-11	-2.52101	17.6471	15.126	-0.84034	-3.36134	1.68067										Top	3.733	8.215		Top	3.023	3.157
	1e-12	-1.493	-5.97	7.4627	1.4925	5.9701	-7.463	1e-12	-5.04202	7.56302	-2.52101	-0.84034	-3.36134	4.20168										LogEC50	0.1559	0.1657		LogEC50	0.1454	0.07616
F294A																								Best-fit values	WT-1	F294A-1		Best-fit values	WT-2	F294A-2		Best-fit values	WT-3	F294A-3
	Concentration	SSTR2-WT-1			F294A-1			Concentration	SSTR2-WT-2			F294A-2			Concentration	SSTR2-WT-3			F294A-3					Bottom	14.58			Bottom	19.75			Bottom	-1.634
	1e-05	100	100	100	-2.94118	14.7059	10.2941	1e-05	100	97.3214	102.679	1.78571	7.14286	-0.89286	1e-05	103.265	95.9184	100.816	-2.44898	-3.67347	-3.67347			Top	100.3			Top	96.05			Top	100.7
	1e-06	91.1765	113.235	108.823	-11.7647	1.47059	1.47059	1e-06	91.9643	97.3214	97.3214	-3.57143	-3.57143	1.78571	1e-06	99.5918	95.9184	91.0204	-2.44898	-3.67347	-4.89796			LogEC50	-7.599			LogEC50	-8.069			LogEC50	-7.458
	1e-07	69.1176	82.3529	69.1176	-7.35294	5.88235	-16.1765	1e-07	94.6429	78.5714	86.6071	1.78571	1.78571	-3.57143	1e-07	83.6735	76.3265	75.102	-2.44898	-4.89796	-3.67347			EC50	2.516e-08			EC50	8.531e-09			EC50	3.485e-08	ND
	1e-08	55.8824	33.8235	38.2353	-2.94118	-16.1765	-7.35294	1e-08	49.1071	62.5	57.1429	1.78571	1.78571	7.14286	1e-08	17.551	16.3265	17.551	-3.67347	-1.22449	-3.67347			Span	85.75	ND		Span	76.3	ND		Span	102.4
	1e-09	33.8235	38.2353	33.8235	-7.35294	1.47059	-2.94118	1e-09	35.7143	41.0714	46.4286	1.78571	9.82143	-6.25	1e-09	1.63265	-0.81633	0.408163	0	3.67347	-2.44898			Std. Error				Std. Error				Std. Error
	1e-10	20.5882	11.7647	11.7647	10.2941	10.2941	10.2941	1e-10	43.75	27.6786	33.0357	-0.89286	7.14286	-0.89286	1e-10	1.63265	-2.04082	-3.26531	-2.44898	0	-2.44898			Bottom	3.526			Bottom	3.762			Bottom	1.027
	1e-11	11.7647	2.94118	20.5882	19.1177	14.7059	-7.35294	1e-11	19.6429	14.2857	14.2857	-11.6071	4.46429	-0.89286	1e-11	0.408163	-2.04082	0.408163	-1.22449	-2.44898	-2.44898			Top	4.838			Top	4.375			Top	1.501
	1e-12	2.94118	2.94118	-5.88235	5.88235	-7.35294	1.47059	1e-12	-4.46429	0.892857	3.57143	-0.89286	-0.89286	1.78571	1e-12	0.408163	-2.04082	1.63265	-1.22449	1.22449	0			LogEC50	0.1641			LogEC50	0.1726			LogEC50	0.04149

## Sheet: fig1 d
Fig 1d. Internalization of SSTR2 in HEK293 cells treated with octreotide and paltusotine measured by ELISA assays.
	Concentration	Octreotide-1			Concentration	Octreotide-2			Concentration	Octreotide-3
	0.0001	0.277	0.272	0.29	0.0001	0.278	0.276	0.289	0.0001	0.362	0.303	0.276
	5e-05	0.287	0.291	0.29	5e-05	0.29	0.291	0.292	5e-05	0.304	0.314	0.274
	1e-05	0.273	0.271	0.283	1e-05	0.281	0.278	0.291	1e-05	0.303	0.301	0.345
	5e-06	0.305	0.262	0.296	5e-06	0.306	0.263	0.307	5e-06	0.298	0.289	0.314
	1e-06	0.32	0.302	0.294	1e-06	0.324	0.299	0.299	1e-06	0.314	0.295	0.31
	5e-07	0.364	0.307	0.315	5e-07	0.37	0.313	0.322	5e-07	0.327	0.303	0.337
	1e-07	0.316	0.318	0.326	1e-07	0.328	0.317	0.334	1e-07	0.322	0.315	0.335
	5e-08	0.354	0.336	0.347	5e-08	0.351	0.339	0.352	5e-08	0.317	0.345	0.35
	1e-08	0.324	0.388	0.333	1e-08	0.354	0.353	0.337	1e-08	0.328	0.347
	5e-09	0.332	0.344	0.335	5e-09	0.332	0.351	0.346	5e-09	0.311	0.337
	1e-09	0.324	0.303	0.332	1e-09	0.329	0.344	0.367	1e-09	0.31	0.316
	5e-10	0.341	0.318	0.326	5e-10	0.351	0.362	0.344	5e-10	0.322	0.324
	0	0.307	0.335	0.347	0	0.348	0.321	0.333	0	0.3	0.328
	Concentration	Paltusotine-1			Concentration	Paltusotine-2			Concentration	Paltusotine-3
	0.0001	0.283	0.308	0.343	0.0001	0.287	0.316	0.351	0.0001	0.322	0.332	0.329
	5e-05	0.354	0.344	0.341	5e-05	0.349	0.346	0.347	5e-05	0.319	0.34	0.341
	1e-05	0.317	0.357	0.323	1e-05	0.323	0.357	0.328	1e-05	0.364	0.351	0.349
	5e-06	0.361	0.356	0.357	5e-06	0.365	0.355	0.358	5e-06	0.315	0.352	0.341
	1e-06	0.31	0.372	0.329	1e-06	0.319	0.371	0.328	1e-06	0.396	0.365	0.337
	5e-07	0.345	0.347	0.348	5e-07	0.354	0.35	0.353	5e-07	0.348	0.344	0.342
	1e-07	0.361	0.349	0.349	1e-07	0.367	0.354	0.36	1e-07	0.352	0.34	0.333
	5e-08	0.348	0.357	0.339	5e-08	0.351	0.36	0.348	5e-08	0.331	0.343	0.369
	1e-08	0.3561	0.348	0.375	1e-08	0.344	0.354		1e-08	0.338	0.358
	5e-09	0.318	0.372	0.366	5e-09	0.318	0.377		5e-09	0.348	0.355
	1e-09	0.35	0.373	0.356	1e-09	0.356	0.376		1e-09	0.351	0.358
	5e-10	0.348	0.387	0.355	5e-10	0.355	0.385		5e-10	0.341	0.345
	0	0.33	0.348	0.378	0	0.334	0.353		0	0.342	0.355

## Sheet: fig6 a.b
Fig 6 a、b. Internalization of SSTR2 and mutations in HEK293 cells treated with octreotide and paltusotine measured by ELISA assays.
Octreotide
	Concentration	SSTR2-WT-1			N276A-1			F294A-1				Concentration	SSTR2-WT-2			N276A-2			F294A-2
	0.0001	0.456	0.488	0.443	0.46	0.42	0.444	0.454	0.437	0.486		0.0001	0.456	0.488	0.443	0.423	0.349	0.364	0.321	0.33	0.347
	5e-05	0.433	0.448	0.457	0.505	0.447	0.454	0.436	0.464	0.443		5e-05	0.433	0.448	0.457	0.429	0.349	0.352	0.311	0.296	0.333
	1e-05	0.448	0.469	0.478	0.443	0.446	0.446	0.459	0.434	0.43		1e-05	0.448	0.469	0.478	0.422	0.439	0.407	0.333	0.326	0.351
	5e-06	0.46	0.463	0.466	0.465	0.462	0.459	0.452	0.436	0.43		5e-06	0.46	0.463	0.466	0.512	0.37	0.436	0.331	0.315	0.352
	1e-06	0.461	0.47	0.483	0.448	0.446	0.4	0.452	0.451	0.47		1e-06	0.461	0.47	0.483	0.415	0.403	0.402	0.338	0.32	0.366
	5e-07	0.463	0.469	0.512	0.462	0.45	0.435	0.486	0.459	0.449		5e-07	0.463	0.469	0.512	0.354	0.421	0.441	0.33	0.322	0.346
	1e-07	0.462	0.473	0.503	0.425	0.452	0.47	0.451	0.456	0.459		1e-07	0.462	0.473	0.503	0.359	0.43	0.552	0.318	0.322	0.326
	5e-08	0.47	0.492	0.503	0.455	0.444	0.47	0.457	0.475	0.458		5e-08	0.47	0.492	0.503	0.337	0.418	0.542	0.307	0.315	0.333
	1e-08	0.508	0.502	0.515	0.445	0.421		0.458	0.456			1e-08	0.508	0.502	0.515	0.431	0.394	0.385	0.35	0.355	0.376
	5e-09	0.478	0.504	0.503	0.443	0.435		0.43	0.447			5e-09	0.508	0.504	0.503	0.435	0.435	0.412	0.325	0.345	0.336
	1e-09	0.53	0.521	0.5	0.444	0.446		0.435	0.437			1e-09	0.51	0.521	0.5	0.378	0.4	0.385	0.348	0.325	0.322
	5e-10	0.537	0.52	0.503	0.454	0.468		0.443	0.441			5e-10	0.537	0.52	0.503	0.352	0.447	0.322	0.338	0.364	0.348
	0	0.513	0.505		0.461	0.458		0.444	0.439			0	0.51	0.502
Paltusotine
	Concentration	SSTR2-WT-1			N276A-1			F294A-1				Concentration	SSTR2-WT-2			N276A-2			F294A-2				Concentration	SSTR2-WT-3			N276A-3			F294A-3
	0.0001	0.411	0.411	0.399	0.413	0.403	0.366	0.385	0.415	0.366		0.0001	0.244	0.263	0.291	0.276	0.259		0.272	0.283			0.0001	0.41	0.454	0.46	0.455	0.444	0.424	0.394	0.427	0.444
	5e-05	0.468	0.453	0.448	0.417	0.473	0.474	0.447	0.421	0.402		5e-05	0.271	0.299	0.338	0.264	0.263		0.298	0.31			5e-05	0.488	0.488	0.479	0.491	0.515	0.545	0.493	0.495	0.531
	1e-05	0.476	0.452	0.472	0.484	0.502	0.429	0.462	0.478	0.478		1e-05	0.263	0.3	0.312	0.289	0.279		0.296	0.303			1e-05	0.519	0.484	0.506	0.534	0.511	0.536	0.486	0.491	0.524
	5e-06	0.457	0.434	0.485	0.495	0.462	0.495	0.475	0.477	0.438		5e-06	0.286	0.296	0.338	0.289	0.294		0.288	0.286			5e-06	0.514	0.489	0.533	0.513	0.531	0.511	0.491	0.499	0.488
	1e-06	0.463	0.459	0.442	0.482	0.481	0.445	0.48	0.476	0.452		1e-06	0.324	0.299	0.322	0.288	0.28		0.293	0.299			1e-06	0.51	0.472	0.537	0.509	0.526	0.516	0.489	0.539	0.499
	5e-07	0.491	0.461	0.522	0.494	0.48	0.45	0.472	0.467	0.446		5e-07	0.316	0.297	0.365	0.282	0.284		0.309	0.297			5e-07	0.531	0.503	0.55	0.528	0.51	0.539	0.491	0.501	0.493
	1e-07	0.51	0.47	0.451	0.508	0.53	0.449	0.471	0.438	0.499		1e-07	0.294	0.287	0.312	0.306	0.268		0.287	0.276			1e-07	0.506	0.503	0.52	0.476	0.504	0.522	0.496	0.513	0.495
	5e-08	0.497	0.495	0.47	0.505	0.509	0.454	0.482	0.487	0.427		5e-08	0.323	0.278	0.3	0.304	0.29		0.316	0.297			5e-08	0.501	0.521	0.516	0.518	0.526	0.524	0.502	0.512	0.512
	1e-08	0.457	0.487		0.503	0.468		0.505	0.48			1e-08	0.306	0.318	0.328	0.286	0.304		0.307	0.314			1e-08	0.505	0.491	0.509	0.536	0.502	0.522	0.523	0.493	0.532
	5e-09	0.458	0.5		0.479	0.501		0.442	0.497			5e-09	0.318	0.343	0.317	0.288	0.296		0.31	0.299			5e-09	0.587	0.498	0.525	0.538	0.523	0.546	0.538	0.505	0.582
	1e-09	0.49	0.465		0.44	0.5		0.488	0.448			1e-09	0.326	0.301	0.313	0.293	0.29		0.303	0.287			1e-09	0.498	0.512	0.515	0.548	0.529	0.502	0.486	0.482	0.527
	5e-10	0.496	0.487		0.501	0.442		0.481	0.492			5e-10	0.328	0.321	0.313	0.288	0.275		0.286	0.281			5e-10	0.496	0.513	0.53	0.556	0.503	0.519	0.494	0.484	0.512
	0	0.488	0.489		0.486	0.457		0.477	0.483			0	0.322	0.318		0.292	0.263		0.285	0.283			0	0.322	0.318		0.292	0.263		0.285	0.283
